# Supplementary material for: Dibromido(2,2′:6′,2′′-terpyridine-κ3 N,N′,N′′)zinc(II)
Source: Acta Crystallogr Sect E Struct Rep Online. 2009 May 29;65(Pt 6):m693. doi: 10.1107/S1600536809019266 (PMC2969570; doi:10.1107/S1600536809019266)
Supplement: Supplementary file 1 [file e-65-0m693-sup1.cif]

##############################################################################
###                                                                        ###
###        Electronic paper (Acta Crystallographica Section E)             ###
###                                                                        ###
##############################################################################
#                                                                            #
# This CIF contains the data in a paper accepted for publication in Acta     #
# Crystallographica Section E. It conforms to the requirements of Notes      #
# for Authors for Section E, and has been peer reviewed under the auspices   #
# of the IUCr Commission on Journals.                                        #
#                                                                            #
# Full details of the Crystallographic Information File format               #
# are given in the paper "The Crystallographic Information File (CIF):       #
# a New Standard Archive File for Crystallography" by S. R. Hall, F. H.      #
# Allen and I. D. Brown [Acta Cryst. (1991), A47, 655-685].                  #
#                                                                            #
# The current version of the core CIF dictionary is obtainable from          #
# ftp://ftp.iucr.org/pub/cif_core.dic. The current version number is 2.4.    #
#                                                                            #
# Software is freely available for graphical display of the structure(s) in  #
# this CIF.  For information consult the CIF home page http://www.iucr.org/  #
# cif/home.html                                                              #
#                                                                            #
# This file may be used for bona fide research purposes within the           #
# scientific community so long as proper attribution is given to the journal # 
# article from which it was obtained.                                        #
#                                                                            #
##############################################################################
                                             
data_I
_audit_creation_method     SHELXL-97
_chemical_name_systematic
;
Dibromido(2,2':6',2''-terpyridine-\k^3^<i>N</i>,<i>N</i>',<i>N</i>'')zinc(II)
;
_chemical_name_common     ?
_chemical_formula_moiety     'C15 H11 Br2 N3 Zn'
_chemical_formula_sum     'C15 H11 Br2 N3 Zn'
_chemical_formula_iupac     '[Zn Br2 (C15 H11 N3)]'
_chemical_formula_weight     458.46
_chemical_melting_point     ?
_symmetry_cell_setting     monoclinic
_symmetry_space_group_name_H-M     'C 2/c'
_symmetry_space_group_name_Hall     '-C 2yc'
loop_
    _symmetry_equiv_pos_as_xyz
    'x, y, z'
    '-x, y, -z+1/2'
    'x+1/2, y+1/2, z'
    '-x+1/2, y+1/2, -z+1/2'
    '-x, -y, -z'
    'x, -y, z-1/2'
    '-x+1/2, -y+1/2, -z'
    'x+1/2, -y+1/2, z-1/2'
_cell_length_a     17.0972(5)
_cell_length_b     9.3528(3)
_cell_length_c     11.5334(4)
_cell_angle_alpha     90.00
_cell_angle_beta     126.0510(10)
_cell_angle_gamma     90.00
_cell_volume     1491.08(8)
_cell_formula_units_Z     4
_cell_measurement_reflns_used     1580
_cell_measurement_theta_min     2.523
_cell_measurement_theta_max     26.25
_cell_measurement_temperature     296(2)
_exptl_crystal_description     block
_exptl_crystal_colour     colourless
_exptl_crystal_size_max     0.20
_exptl_crystal_size_mid     0.18
_exptl_crystal_size_min     0.16
_exptl_crystal_density_diffrn     2.042
_exptl_crystal_density_meas     ?
_exptl_crystal_density_method     'not measured'
_exptl_crystal_F_000     888
_exptl_absorpt_coefficient_mu     7.001
_exptl_absorpt_correction_type     multi-scan
_exptl_absorpt_process_details     '(SADABS; Bruker, 2005)'
_exptl_absorpt_correction_T_min     0.3349
_exptl_absorpt_correction_T_max     0.4005
_exptl_special_details
;
;
_diffrn_ambient_temperature     296(2)
_diffrn_radiation_type     MoK\a
_diffrn_radiation_wavelength     0.71073
_diffrn_radiation_source     'fine-focus sealed tube'
_diffrn_radiation_monochromator     graphite
_diffrn_measurement_device_type     'Bruker SMART APEXII CCD'
_diffrn_measurement_method     '\f and \w'
_diffrn_detector_area_resol_mean     ?
_diffrn_reflns_number     9665
_diffrn_reflns_av_R_equivalents     0.0187
_diffrn_reflns_av_sigmaI/netI     0.0116
_diffrn_reflns_theta_min     2.63
_diffrn_reflns_theta_max     26.00
_diffrn_reflns_theta_full     26.00
_diffrn_measured_fraction_theta_max     0.999
_diffrn_measured_fraction_theta_full     0.999
_diffrn_reflns_limit_h_min     -21
_diffrn_reflns_limit_h_max     21
_diffrn_reflns_limit_k_min     -11
_diffrn_reflns_limit_k_max     11
_diffrn_reflns_limit_l_min     -14
_diffrn_reflns_limit_l_max     14
_diffrn_standards_number     ?
_diffrn_standards_interval_count     ?
_diffrn_standards_interval_time     ?
_diffrn_standards_decay_%     ?
_refine_special_details
;
Refinement of <i>F</i>^2^ against ALL reflections. The weighted <i>R</i>-factor
<i>wR</i> and goodness of fit <i>S</i> are based on <i>F</i>^2^, conventional
<i>R</i>-factors <i>R</i> are based on <i>F</i>, with <i>F</i> set to zero for
negative <i>F</i>^2^. The threshold expression of <i>F</i>^2^ >
\s(<i>F</i>^2^) is used only for calculating <i>R</i>-factors(gt) <i>etc</i>.
and is not relevant to the choice of reflections for refinement.
<i>R</i>-factors based on <i>F</i>^2^ are statistically about twice as large
as those based on <i>F</i>, and <i>R</i>- factors based on ALL data will be
even larger.
;
_reflns_number_total     1457
_reflns_number_gt     1371
_reflns_threshold_expression     I>2\s(I)
_refine_ls_structure_factor_coef     Fsqd
_refine_ls_matrix_type     full
_refine_ls_R_factor_all     0.0171
_refine_ls_R_factor_gt     0.0154
_refine_ls_wR_factor_gt     0.0389
_refine_ls_wR_factor_ref     0.0393
_refine_ls_goodness_of_fit_ref     1.082
_refine_ls_restrained_S_all     1.082
_refine_ls_number_reflns     1457
_refine_ls_number_parameters     97
_refine_ls_number_restraints     0
_refine_ls_hydrogen_treatment     constr
_refine_ls_weighting_scheme     calc
_refine_ls_weighting_details
         'calc w=1/[\s^2^(Fo^2^)+(0.0184P)^2^+1.2604P] where P=(Fo^2^+2Fc^2^)/3'
_atom_sites_solution_hydrogens     geom
_atom_sites_solution_primary     direct
_atom_sites_solution_secondary     difmap
_refine_ls_shift/su_max     0.000
_refine_ls_shift/su_mean     0.000
_refine_diff_density_max     0.274
_refine_diff_density_min     -0.288
_refine_ls_extinction_method     none
_refine_ls_extinction_coef     ?
loop_
    _atom_type_symbol
    _atom_type_description
    _atom_type_scat_dispersion_real
    _atom_type_scat_dispersion_imag
    _atom_type_scat_source
    'C' 'C' 0.0033 0.0016
                         'International Tables Vol C Tables 4.2.6.8 and 6.1.1.4'
    'H' 'H' 0.0000 0.0000
                         'International Tables Vol C Tables 4.2.6.8 and 6.1.1.4'
    'N' 'N' 0.0061 0.0033
                         'International Tables Vol C Tables 4.2.6.8 and 6.1.1.4'
    'Zn' 'Zn' 0.2839 1.4301
                         'International Tables Vol C Tables 4.2.6.8 and 6.1.1.4'
    'Br' 'Br' -0.2901 2.4595
                         'International Tables Vol C Tables 4.2.6.8 and 6.1.1.4'
_computing_data_collection     'APEX2 (Bruker, 2005)'
_computing_cell_refinement     'SAINT (Bruker, 2005)'
_computing_data_reduction     'SAINT (Bruker, 2005)'
_computing_structure_solution     'SHELXS97 (Sheldrick, 2008)'
_computing_structure_refinement     'SHELXL97 (Sheldrick, 2008)'
_computing_molecular_graphics     'SHELXTL (Sheldrick, 2008)'
_computing_publication_material     'SHELXTL (Sheldrick, 2008)'
loop_
    _atom_site_type_symbol
    _atom_site_label
    _atom_site_fract_x
    _atom_site_fract_y
    _atom_site_fract_z
    _atom_site_U_iso_or_equiv
    _atom_site_adp_type
    _atom_site_calc_flag
    _atom_site_refinement_flags
    _atom_site_occupancy
    _atom_site_disorder_assembly
    _atom_site_disorder_group
    Br Br1 0.380531(15) 0.11870(2) 0.03979(2) 0.04022(8) Uani d . 1 . .
    Zn Zn1 0.5000 0.25499(3) 0.2500 0.02736(8) Uani d S 1 . .
    N N1 0.5000 0.4802(2) 0.2500 0.0253(4) Uani d S 1 . .
    N N2 0.58982(11) 0.31649(16) 0.18054(15) 0.0288(3) Uani d . 1 . .
    C C1 0.63375(14) 0.2248(2) 0.1474(2) 0.0352(4) Uani d . 1 . .
    H H1 0.6256 0.1272 0.1525 0.042 Uiso calc R 1 . .
    C C2 0.69093(14) 0.2696(2) 0.1056(2) 0.0392(4) Uani d . 1 . .
    H H2 0.7210 0.2033 0.0838 0.047 Uiso calc R 1 . .
    C C3 0.70254(14) 0.4137(2) 0.0970(2) 0.0394(4) Uani d . 1 . .
    H H3 0.7411 0.4461 0.0700 0.047 Uiso calc R 1 . .
    C C4 0.65606(13) 0.5102(2) 0.12890(18) 0.0346(4) Uani d . 1 . .
    H H4 0.6620 0.6081 0.1219 0.042 Uiso calc R 1 . .
    C C5 0.60056(12) 0.45792(18) 0.17152(16) 0.0268(4) Uani d . 1 . .
    C C6 0.54892(12) 0.55136(18) 0.21013(16) 0.0263(3) Uani d . 1 . .
    C C7 0.54910(13) 0.69976(19) 0.20701(19) 0.0337(4) Uani d . 1 . .
    H H7 0.5815 0.7485 0.1767 0.040 Uiso calc R 1 . .
    C C8 0.5000 0.7736(3) 0.2500 0.0367(6) Uani d S 1 . .
    H H8 0.5000 0.8730 0.2500 0.044 Uiso calc SR 1 . .
loop_
    _atom_site_aniso_label
    _atom_site_aniso_U_11
    _atom_site_aniso_U_22
    _atom_site_aniso_U_33
    _atom_site_aniso_U_12
    _atom_site_aniso_U_13
    _atom_site_aniso_U_23
    Br1 0.04910(14) 0.03300(12) 0.03959(12) -0.01116(8) 0.02667(10) -0.00711(7)
    Zn1 0.03545(17) 0.01984(14) 0.03395(16) 0.000 0.02441(14) 0.000
    N1 0.0293(10) 0.0231(10) 0.0253(9) 0.000 0.0170(9) 0.000
    N2 0.0322(8) 0.0264(8) 0.0335(7) -0.0007(6) 0.0224(7) 0.0004(6)
    C1 0.0407(11) 0.0311(10) 0.0417(10) 0.0025(8) 0.0285(9) -0.0011(8)
    C2 0.0372(11) 0.0487(12) 0.0398(10) 0.0025(9) 0.0271(9) -0.0038(9)
    C3 0.0354(10) 0.0545(12) 0.0380(10) -0.0069(9) 0.0271(9) -0.0022(9)
    C4 0.0367(10) 0.0359(10) 0.0339(9) -0.0072(8) 0.0222(8) 0.0005(8)
    C5 0.0268(9) 0.0287(9) 0.0235(7) -0.0027(7) 0.0139(7) 0.0004(7)
    C6 0.0274(9) 0.0247(8) 0.0237(7) -0.0027(7) 0.0133(7) 0.0007(6)
    C7 0.0360(10) 0.0268(9) 0.0351(9) -0.0042(8) 0.0193(8) 0.0030(7)
    C8 0.0426(16) 0.0201(12) 0.0409(14) 0.000 0.0210(13) 0.000
_geom_special_details
;
All e.s.d.'s (except the e.s.d. in the dihedral angle between two l.s. planes)
are estimated using the full covariance matrix. The cell e.s.d.'s are taken
into account individually in the estimation of e.s.d.'s in distances, angles
and torsion angles; correlations between e.s.d.'s in cell parameters are only
used when they are defined by crystal symmetry. An approximate (isotropic)
treatment of cell e.s.d.'s is used for estimating e.s.d.'s involving l.s.
planes.
;
loop_
    _geom_bond_atom_site_label_1
    _geom_bond_atom_site_label_2
    _geom_bond_site_symmetry_2
    _geom_bond_distance
    _geom_bond_publ_flag
    Br1 Zn1 . 2.4179(2) ?
    Zn1 N1 . 2.106(2) ?
    Zn1 N2 2_655 2.1861(14) ?
    Zn1 N2 . 2.1861(14) ?
    Zn1 Br1 2_655 2.4179(2) ?
    N1 C6 2_655 1.3441(19) ?
    N1 C6 . 1.3441(19) ?
    N2 C1 . 1.336(2) ?
    N2 C5 . 1.348(2) ?
    C1 C2 . 1.385(3) ?
    C1 H1 . 0.9300 ?
    C2 C3 . 1.374(3) ?
    C2 H2 . 0.9300 ?
    C3 C4 . 1.388(3) ?
    C3 H3 . 0.9300 ?
    C4 C5 . 1.389(2) ?
    C4 H4 . 0.9300 ?
    C5 C6 . 1.485(2) ?
    C6 C7 . 1.388(3) ?
    C7 C8 . 1.385(2) ?
    C7 H7 . 0.9300 ?
    C8 C7 2_655 1.385(2) ?
    C8 H8 . 0.9300 ?
loop_
    _geom_angle_atom_site_label_1
    _geom_angle_atom_site_label_2
    _geom_angle_atom_site_label_3
    _geom_angle_site_symmetry_1
    _geom_angle_site_symmetry_3
    _geom_angle
    _geom_angle_publ_flag
    N1 Zn1 N2 . 2_655 74.75(4) ?
    N1 Zn1 N2 . . 74.75(4) ?
    N2 Zn1 N2 2_655 . 149.49(8) ?
    N1 Zn1 Br1 . . 121.815(7) ?
    N2 Zn1 Br1 2_655 . 98.34(4) ?
    N2 Zn1 Br1 . . 97.60(4) ?
    N1 Zn1 Br1 . 2_655 121.815(7) ?
    N2 Zn1 Br1 2_655 2_655 97.60(4) ?
    N2 Zn1 Br1 . 2_655 98.34(4) ?
    Br1 Zn1 Br1 . 2_655 116.370(14) ?
    C6 N1 C6 2_655 . 120.6(2) ?
    C6 N1 Zn1 2_655 . 119.68(10) ?
    C6 N1 Zn1 . . 119.68(10) ?
    C1 N2 C5 . . 118.88(15) ?
    C1 N2 Zn1 . . 124.80(12) ?
    C5 N2 Zn1 . . 116.32(11) ?
    N2 C1 C2 . . 122.43(18) ?
    N2 C1 H1 . . 118.8 ?
    C2 C1 H1 . . 118.8 ?
    C3 C2 C1 . . 118.93(18) ?
    C3 C2 H2 . . 120.5 ?
    C1 C2 H2 . . 120.5 ?
    C2 C3 C4 . . 119.27(17) ?
    C2 C3 H3 . . 120.4 ?
    C4 C3 H3 . . 120.4 ?
    C3 C4 C5 . . 118.78(18) ?
    C3 C4 H4 . . 120.6 ?
    C5 C4 H4 . . 120.6 ?
    N2 C5 C4 . . 121.69(16) ?
    N2 C5 C6 . . 114.99(14) ?
    C4 C5 C6 . . 123.32(16) ?
    N1 C6 C7 . . 121.01(16) ?
    N1 C6 C5 . . 114.25(15) ?
    C7 C6 C5 . . 124.74(15) ?
    C8 C7 C6 . . 118.57(17) ?
    C8 C7 H7 . . 120.7 ?
    C6 C7 H7 . . 120.7 ?
    C7 C8 C7 2_655 . 120.2(2) ?
    C7 C8 H8 2_655 . 119.9 ?
    C7 C8 H8 . . 119.9 ?
loop_
    _geom_torsion_atom_site_label_1
    _geom_torsion_atom_site_label_2
    _geom_torsion_atom_site_label_3
    _geom_torsion_atom_site_label_4
    _geom_torsion_site_symmetry_1
    _geom_torsion_site_symmetry_2
    _geom_torsion_site_symmetry_3
    _geom_torsion_site_symmetry_4
    _geom_torsion
    _geom_torsion_publ_flag
    N2 Zn1 N1 C6 2_655 . . 2_655 0.68(9) ?
    N2 Zn1 N1 C6 . . . 2_655 -179.32(9) ?
    Br1 Zn1 N1 C6 . . . 2_655 91.12(8) ?
    Br1 Zn1 N1 C6 2_655 . . 2_655 -88.88(8) ?
    N2 Zn1 N1 C6 2_655 . . . -179.32(9) ?
    N2 Zn1 N1 C6 . . . . 0.68(9) ?
    Br1 Zn1 N1 C6 . . . . -88.88(8) ?
    Br1 Zn1 N1 C6 2_655 . . . 91.12(8) ?
    N1 Zn1 N2 C1 . . . . 179.71(15) ?
    N2 Zn1 N2 C1 2_655 . . . 179.71(15) ?
    Br1 Zn1 N2 C1 . . . . -59.30(14) ?
    Br1 Zn1 N2 C1 2_655 . . . 58.90(14) ?
    N1 Zn1 N2 C5 . . . . -0.23(11) ?
    N2 Zn1 N2 C5 2_655 . . . -0.23(11) ?
    Br1 Zn1 N2 C5 . . . . 120.76(11) ?
    Br1 Zn1 N2 C5 2_655 . . . -121.05(11) ?
    C5 N2 C1 C2 . . . . 0.8(3) ?
    Zn1 N2 C1 C2 . . . . -179.16(14) ?
    N2 C1 C2 C3 . . . . -0.4(3) ?
    C1 C2 C3 C4 . . . . -0.6(3) ?
    C2 C3 C4 C5 . . . . 1.3(3) ?
    C1 N2 C5 C4 . . . . -0.1(2) ?
    Zn1 N2 C5 C4 . . . . 179.88(12) ?
    C1 N2 C5 C6 . . . . 179.87(15) ?
    Zn1 N2 C5 C6 . . . . -0.19(18) ?
    C3 C4 C5 N2 . . . . -0.9(3) ?
    C3 C4 C5 C6 . . . . 179.12(16) ?
    C6 N1 C6 C7 2_655 . . . -0.96(12) ?
    Zn1 N1 C6 C7 . . . . 179.04(12) ?
    C6 N1 C6 C5 2_655 . . . 179.02(15) ?
    Zn1 N1 C6 C5 . . . . -0.98(15) ?
    N2 C5 C6 N1 . . . . 0.74(19) ?
    C4 C5 C6 N1 . . . . -179.33(14) ?
    N2 C5 C6 C7 . . . . -179.29(16) ?
    C4 C5 C6 C7 . . . . 0.6(3) ?
    N1 C6 C7 C8 . . . . 1.9(2) ?
    C5 C6 C7 C8 . . . . -178.10(13) ?
    C6 C7 C8 C7 . . . 2_655 -0.91(11) ?
data_global
_journal_date_recd_electronic     2009-05-05
_journal_date_accepted     2009-05-21
_journal_name_full     'Acta Crystallographica, Section E'
_journal_year     2009
_journal_volume     65
_journal_issue      6
_journal_page_first     m693
_journal_page_last     m693
_journal_paper_category     QM
_journal_coeditor_code     CV2561
_publ_contact_author_name     'Guo-Peng Li'
_publ_contact_author_address
;
Institute of Molecular and Crystal Engineering
College of Chemistry and Chemical Engineering
Henan University, Kaifeng 475001, Henan, People's
Republic of China
;
_publ_contact_author_email     imce18@163.com
_publ_contact_author_fax     '+86-0378-2866141'
_publ_contact_author_phone     '+86-0378-2866141'
_publ_section_title
;
Dibromido(2,2':6',2''-terpyridine-\k^3^<i>N</i>,<i>N</i>',<i>N</i>'')zinc(II)
;
loop_
    _publ_author_name
    _publ_author_footnote
    _publ_author_address
    'Zhao, Qing-Lan' .
;
College of Chemistry and Chemical Engineering
Henan University, Kaifeng 475001, Henan
People's Republic of China
;
    'Li, Guo-Peng' .
;
Institute of Molecular and Crystal Engineering
College of Chemistry and Chemical Engineering
Henan University, Kaifeng 475001, Henan
People's Republic of China
;
