# Supplementary material for: Dibromido(2,2′:6′,2′′-terpyridine-κ3 N,N′,N′′)zinc(II)
Source: Acta Crystallogr Sect E Struct Rep Online. 2009 May 29;65(Pt 6):m693. doi: 10.1107/S1600536809019266 (PMC2969570; doi:10.1107/S1600536809019266)
Supplement: Supplementary file 2 [file e-65-0m693-Isup2.hkl]

# 
# h,k,l, Fc-squared, Fo-squared, sigma(Fo-squared) and status flag 
# 
data_I
_shelx_title ' 1 in C2/c' 
_shelx_refln_list_code          4 
_shelx_F_calc_maximum      361.60 
_exptl_crystal_F_000       888.00 
_reflns_d_resolution_high  0.8107 
 
loop_ 
 _symmetry_equiv_pos_as_xyz 
 'x, y, z' 
 '-x, y, -z+1/2' 
 'x+1/2, y+1/2, z' 
 '-x+1/2, y+1/2, -z+1/2' 
 '-x, -y, -z' 
 'x, -y, z-1/2' 
 '-x+1/2, -y+1/2, -z' 
 'x+1/2, -y+1/2, z-1/2' 
 
_cell_length_a    17.0972 
_cell_length_b     9.3528 
_cell_length_c    11.5334 
_cell_angle_alpha  90.000 
_cell_angle_beta  126.051 
_cell_angle_gamma  90.000 
 
_shelx_F_squared_multiplier     1.000 
 
loop_ 
 _refln_index_h 
 _refln_index_k 
 _refln_index_l 
 _refln_F_squared_calc 
 _refln_F_squared_meas 
 _refln_F_squared_sigma 
 _refln_observed_status 
   2   0   0    35292.81    35411.33    454.05 o 
   4   0   0    23692.46    24617.42    314.17 o 
   6   0   0     3264.38     3181.29     48.38 o 
   8   0   0    34583.45    33329.00    429.02 o 
  10   0   0    11356.42    11385.91    263.33 o 
  12   0   0     1120.45     1158.69     34.41 o 
  14   0   0       36.46       35.92     16.33 o 
  16   0   0     2568.15     2495.90     93.95 o 
   1   1   0      479.50      485.14      7.29 o 
   3   1   0     6834.45     6989.02     66.15 o 
   5   1   0    17904.24    18305.75    182.36 o 
   7   1   0     5303.19     5337.34     60.47 o 
   9   1   0     6600.30     6635.19     62.19 o 
  11   1   0     1089.63     1120.94     22.25 o 
  13   1   0     2018.61     2011.38     44.66 o 
  15   1   0      116.16      136.98     24.66 o 
   0   2   0    11669.94    12190.63    157.93 o 
   2   2   0    10281.43    10372.76    105.37 o 
   4   2   0     9805.72     9683.71     89.31 o 
   6   2   0     5926.70     5994.72     54.65 o 
   8   2   0     2376.99     2424.61     25.97 o 
  10   2   0     2190.61     2190.30     32.23 o 
  12   2   0     1115.53     1128.15     23.95 o 
  14   2   0     1284.85     1259.58     32.27 o 
  16   2   0      832.87      832.66     42.08 o 
   1   3   0    13793.91    14171.96     97.94 o 
   3   3   0    10088.27    10393.13     77.07 o 
   5   3   0     4954.40     4928.13     40.31 o 
   7   3   0     8509.04     8693.96     64.08 o 
   9   3   0     3576.53     3496.86     41.94 o 
  11   3   0     1192.12     1201.14     23.87 o 
  13   3   0      703.28      640.05     24.56 o 
  15   3   0      103.66      109.52     23.44 o 
   0   4   0      165.95      155.11     12.05 o 
   2   4   0     9211.09     9507.57     68.17 o 
   4   4   0    52683.24    51549.74    344.88 o 
   6   4   0    14961.20    15570.32    104.12 o 
   8   4   0     1822.65     1775.05     26.69 o 
  10   4   0      199.50      187.03     12.07 o 
  12   4   0     9800.56     9784.15    129.23 o 
  14   4   0     2159.16     2143.79     45.15 o 
   1   5   0    24159.32    25535.16    166.30 o 
   3   5   0     3143.46     3088.61     31.36 o 
   5   5   0    10002.33    10227.35     79.83 o 
   7   5   0     1923.53     1840.80     29.29 o 
   9   5   0     3974.25     3920.53     48.36 o 
  11   5   0        2.97        0.00     13.89 o 
  13   5   0      960.77     1001.91     32.21 o 
  15   5   0       17.23        2.34     29.66 o 
   0   6   0    10782.90    10905.25     94.43 o 
   2   6   0     2873.24     2902.05     28.01 o 
   4   6   0     1994.32     2025.17     25.75 o 
   6   6   0     1961.29     1982.18     38.20 o 
   8   6   0     3011.11     3043.32     40.92 o 
  10   6   0     3568.17     3641.23     58.49 o 
  12   6   0        9.75        0.00     15.94 o 
  14   6   0       41.36       54.44     25.82 o 
   1   7   0     3370.98     3373.32     38.62 o 
   3   7   0      532.00      531.06     16.60 o 
   5   7   0      507.58      503.80     16.58 o 
   7   7   0       55.63       31.63     13.71 o 
   9   7   0      511.02      473.19     35.47 o 
  11   7   0      296.92      265.59     21.15 o 
  13   7   0      806.10      785.14     30.53 o 
   0   8   0    16475.67    17074.57    230.34 o 
   2   8   0     1242.87     1299.51     41.10 o 
   4   8   0     1466.68     1526.74     34.85 o 
   6   8   0     3302.34     3270.41     55.10 o 
   8   8   0    11620.63    11430.22    144.22 o 
  10   8   0     1615.14     1600.43     40.15 o 
  12   8   0       55.30       61.95     20.44 o 
   1   9   0     3631.02     3331.68     58.38 o 
   3   9   0     2072.47     2148.61     44.29 o 
   5   9   0     6775.63     6767.84     94.98 o 
   7   9   0      183.50      163.33     19.66 o 
   9   9   0     1768.52     1732.05     42.13 o 
   0  10   0       18.24        9.88     26.06 o 
   2  10   0      900.41      818.70     27.31 o 
   4  10   0     2690.44     2776.78     65.08 o 
   6  10   0     1353.08     1422.18     43.62 o 
   8  10   0      139.55      132.01     22.53 o 
   1  11   0       74.60       83.51     21.99 o 
   3  11   0      808.79      767.41     28.05 o 
   5  11   0      252.54      203.01     23.27 o 
 -17   1   1      179.16      194.03     26.61 o 
 -15   1   1        1.55        0.00     14.50 o 
 -13   1   1       82.15       69.83     10.75 o 
 -11   1   1    11819.92    11750.37    114.78 o 
  -9   1   1    29954.36    30273.09    214.80 o 
  -7   1   1        6.76        8.73      3.47 o 
  -5   1   1      680.86      732.66     14.36 o 
  -3   1   1    10852.33    11101.96     75.22 o 
  -1   1   1    35592.65    34558.12    249.63 o 
   1   1   1    11669.60    11702.78     80.14 o 
   3   1   1    16453.97    17183.97    123.45 o 
   5   1   1     7131.27     6787.81     56.07 o 
   7   1   1    20957.13    21034.28    136.82 o 
   9   1   1     1611.31     1627.92     25.35 o 
  11   1   1      191.39      215.09     12.79 o 
  13   1   1     1090.68     1137.94     30.51 o 
  15   1   1     2243.10     2349.90     64.91 o 
 -16   2   1        9.89       16.03     18.61 o 
 -14   2   1     3672.27     3593.30     56.47 o 
 -12   2   1       23.55        9.71      9.30 o 
 -10   2   1     3399.48     3187.27     35.13 o 
  -8   2   1     1855.34     2003.80     21.92 o 
  -6   2   1    24639.06    24655.95    166.56 o 
  -4   2   1     1576.71     1567.77     17.21 o 
  -2   2   1    68674.36    67356.34    480.32 o 
   0   2   1     1057.91     1083.27     13.06 o 
   2   2   1    45560.17    45256.19    372.35 o 
   4   2   1     3429.91     3403.36     31.78 o 
   6   2   1    17059.59    16679.51    133.16 o 
   8   2   1     4658.54     4685.34     50.55 o 
  10   2   1    11214.21    11296.17    104.46 o 
  12   2   1     4062.97     3887.83     53.91 o 
  14   2   1      809.26      839.16     33.11 o 
 -17   3   1       27.73       16.88     25.17 o 
 -15   3   1     4125.58     4094.31     73.63 o 
 -13   3   1     3328.48     3370.24     57.83 o 
 -11   3   1      484.80      484.54     15.28 o 
  -9   3   1      794.86      955.94     15.52 o 
  -7   3   1    23828.26    23599.28    170.62 o 
  -5   3   1    39785.92    39671.33    297.22 o 
  -3   3   1     2190.25     2353.35     22.67 o 
  -1   3   1     3404.69     3518.58     31.12 o 
   1   3   1    30850.56    30266.15    230.76 o 
   3   3   1    40528.92    39669.88    319.98 o 
   5   3   1      138.21      146.14      6.93 o 
   7   3   1      719.25      675.54     13.56 o 
   9   3   1     2228.75     2215.52     31.72 o 
  11   3   1     5494.37     5438.47     68.34 o 
  13   3   1      547.13      551.86     35.25 o 
  15   3   1       68.85       51.78     21.59 o 
 -16   4   1       75.51       70.06     20.76 o 
 -14   4   1       49.82       64.64     16.54 o 
 -12   4   1      838.87      798.28     23.57 o 
 -10   4   1      817.28      810.61     20.99 o 
  -8   4   1      496.01      537.88     12.14 o 
  -6   4   1      392.54      450.91     22.00 o 
  -4   4   1       17.83       12.05      4.26 o 
  -2   4   1     3373.37     3434.14     26.96 o 
   0   4   1      296.96      309.98      8.03 o 
   2   4   1       62.39       60.93      5.47 o 
   4   4   1        7.02       13.80      5.27 o 
   6   4   1      207.38      191.91      9.31 o 
   8   4   1      351.23      349.50     13.35 o 
  10   4   1       86.01       92.05     12.71 o 
  12   4   1        6.89        2.74     13.50 o 
  14   4   1       43.38       25.81     20.19 o 
 -15   5   1     1935.94     1955.42     50.30 o 
 -13   5   1     2549.23     2527.89     47.49 o 
 -11   5   1      174.09      198.58     14.79 o 
  -9   5   1      937.37      973.87     21.70 o 
  -7   5   1    11798.57    11989.24     87.24 o 
  -5   5   1    21420.14    21744.80    150.65 o 
  -3   5   1       65.63       42.62      6.70 o 
  -1   5   1      655.34      751.49     11.35 o 
   1   5   1    18003.88    18106.79    154.49 o 
   3   5   1    11432.17    11063.00     97.48 o 
   5   5   1      417.57      398.90     11.79 o 
   7   5   1       33.68       54.37      9.69 o 
   9   5   1     4896.87     4906.73     62.96 o 
  11   5   1     6267.96     6181.40    156.33 o 
  13   5   1       98.96       62.16     19.92 o 
 -14   6   1     1763.99     1774.55     47.58 o 
 -12   6   1      570.67      553.79     23.56 o 
 -10   6   1    17043.97    17078.95    201.38 o 
  -8   6   1     1577.02     1614.81     40.42 o 
  -6   6   1    10376.52    10334.00     94.46 o 
  -4   6   1       36.44       79.42     16.53 o 
  -2   6   1    19496.72    18758.12    120.26 o 
   0   6   1     2164.47     2298.67     25.47 o 
   2   6   1    12331.11    12283.19    122.47 o 
   4   6   1     1190.72     1321.31     21.73 o 
   6   6   1     8940.96     8751.32     99.09 o 
   8   6   1     2061.21     2060.31     44.67 o 
  10   6   1      318.76      317.13     20.81 o 
  12   6   1      112.54       88.22     21.01 o 
 -13   7   1       51.61       66.50     21.17 o 
 -11   7   1     2334.73     2392.96     90.30 o 
  -9   7   1     2117.79     2122.84     60.77 o 
  -7   7   1     1071.52     1079.33     25.84 o 
  -5   7   1       58.05       56.66     11.40 o 
  -3   7   1    14333.76    14462.30    129.49 o 
  -1   7   1    16880.98    17087.03    130.24 o 
   1   7   1       95.87      105.70     10.76 o 
   3   7   1     2449.79     2459.02     47.89 o 
   5   7   1     6317.44     6319.24     76.93 o 
   7   7   1    13455.76    13534.02    148.08 o 
   9   7   1       71.11       90.80     19.62 o 
  11   7   1     1603.39     1639.39     46.79 o 
 -12   8   1      112.77       91.81     22.17 o 
 -10   8   1       48.21       71.24     17.29 o 
  -8   8   1      122.49      154.90     17.41 o 
  -6   8   1     1100.66     1070.98     30.41 o 
  -4   8   1     1013.69      962.05     22.84 o 
  -2   8   1      662.23      613.90     18.70 o 
   0   8   1       24.24       24.76     10.55 o 
   2   8   1      717.09      746.00     23.72 o 
   4   8   1      930.34      951.04     26.11 o 
   6   8   1      195.45      195.48     33.08 o 
   8   8   1      484.17      501.75     28.24 o 
  10   8   1       33.30       36.49     21.63 o 
 -11   9   1      777.22      841.83     36.48 o 
  -9   9   1     2441.75     2386.63     48.79 o 
  -7   9   1      659.79      708.57     24.61 o 
  -5   9   1      131.11      159.80     24.81 o 
  -3   9   1     3916.14     3667.01     59.75 o 
  -1   9   1     6120.36     5829.50     74.42 o 
   1   9   1      483.65      469.29     20.50 o 
   3   9   1      521.81      497.08     23.74 o 
   5   9   1     3262.67     3254.50     57.66 o 
   7   9   1     2459.06     2555.89     50.97 o 
   9   9   1       88.86       88.83     23.93 o 
  -8  10   1       82.17      124.03     22.49 o 
  -6  10   1     4009.64     4105.21     68.00 o 
  -4  10   1     1227.24     1175.85     35.51 o 
  -2  10   1     1118.58     1121.12     40.61 o 
   0  10   1       21.79       14.18     15.26 o 
   2  10   1     4517.05     4440.10     64.33 o 
   4  10   1     1721.21     1565.49     57.74 o 
   6  10   1      552.41      561.57     28.03 o 
  -5  11   1     3484.67     3644.70     79.24 o 
  -3  11   1       26.55       87.74     26.52 o 
  -1  11   1      267.43      285.50     25.42 o 
   1  11   1     2533.32     2684.62     49.59 o 
   3  11   1     4019.10     4223.84     65.01 o 
 -18   0   2     1681.72     1784.57     80.21 o 
 -16   0   2      592.76      626.26     35.46 o 
 -14   0   2     1895.35     1743.56     61.99 o 
 -12   0   2    21403.77    20974.93    277.50 o 
 -10   0   2     8138.04     8242.88     77.74 o 
  -8   0   2     2949.26     2908.50     30.88 o 
  -6   0   2        5.57       20.61      5.36 o 
  -4   0   2   130757.06   115679.24    965.35 o 
  -2   0   2    18686.84    18698.69    283.89 o 
   0   0   2     2343.49     2545.16     28.40 o 
   2   0   2    76254.61    76956.66    605.74 o 
   4   0   2    45374.13    45759.43    358.47 o 
   6   0   2    24502.17    24849.12    199.19 o 
   8   0   2      723.85      735.65     20.20 o 
  10   0   2      577.63      579.43     31.38 o 
  12   0   2     4983.34     4988.78    102.41 o 
  14   0   2     2185.47     2273.69     66.33 o 
 -17   1   2     1600.87     1566.78     46.29 o 
 -15   1   2      411.84      472.46     24.41 o 
 -13   1   2     1990.29     1959.25     27.16 o 
 -11   1   2     3300.64     3341.56     26.89 o 
  -9   1   2     6208.74     6330.50     41.07 o 
  -7   1   2     9231.86     8874.84     54.24 o 
  -5   1   2     7526.86     7474.71     43.30 o 
  -3   1   2    24211.07    24438.91    138.75 o 
  -1   1   2     1747.72     1828.10     13.60 o 
   1   1   2   104412.30   101090.48    587.57 o 
   3   1   2     1639.98     1994.11     14.89 o 
   5   1   2    14964.01    15289.13     95.90 o 
   7   1   2       53.89       51.09      4.66 o 
   9   1   2     3225.66     3198.51     45.66 o 
  11   1   2       91.93       92.30     14.52 o 
  13   1   2      852.76      882.68     45.51 o 
  15   1   2       52.15       40.82     21.97 o 
 -18   2   2       45.73       29.80     21.26 o 
 -16   2   2      404.83      426.11     21.97 o 
 -14   2   2     2314.07     2369.94     42.70 o 
 -12   2   2     1303.55     1288.04     23.26 o 
 -10   2   2     3591.90     3546.32     28.86 o 
  -8   2   2     9702.40     9760.89     66.09 o 
  -6   2   2     4953.06     4842.47     31.34 o 
  -4   2   2     4550.38     4649.74     30.56 o 
  -2   2   2     6875.54     6858.33     46.10 o 
   0   2   2    14395.23    14302.04     91.74 o 
   2   2   2    12628.06    12506.56     78.09 o 
   4   2   2     4522.97     4574.49     32.05 o 
   6   2   2     2238.50     2227.36     20.37 o 
   8   2   2     1905.35     1916.50     28.09 o 
  10   2   2     1942.01     1967.39     33.93 o 
  12   2   2      915.32      898.77     26.22 o 
  14   2   2      101.39       83.87     21.72 o 
 -17   3   2       25.82       10.60     20.00 o 
 -15   3   2      609.74      652.57     25.36 o 
 -13   3   2      749.45      731.66     21.73 o 
 -11   3   2     3535.93     3625.96     43.11 o 
  -9   3   2     3247.29     3338.56     33.32 o 
  -7   3   2     3971.74     3689.98     27.18 o 
  -5   3   2    11121.82    11834.71     74.72 o 
  -3   3   2    14428.63    14780.90     92.44 o 
  -1   3   2     3256.17     3328.90     23.66 o 
   1   3   2     8355.98     8257.79     55.82 o 
   3   3   2      894.48      880.66     11.76 o 
   5   3   2     5180.31     5101.89     38.34 o 
   7   3   2        4.68       21.59      6.48 o 
   9   3   2      949.21      934.84     23.59 o 
  11   3   2        0.24        0.00     14.00 o 
  13   3   2      625.70      643.96     29.14 o 
 -16   4   2     4832.41     4714.21     82.31 o 
 -14   4   2     1605.99     1707.05     37.65 o 
 -12   4   2     1006.77     1012.49     24.19 o 
 -10   4   2     2032.85     2157.42     25.95 o 
  -8   4   2    34019.55    33902.70    199.26 o 
  -6   4   2    20617.07    21012.39    130.79 o 
  -4   4   2     2532.44     2446.75     18.38 o 
  -2   4   2       56.42      109.00      7.17 o 
   0   4   2    77059.66    75740.70    501.03 o 
   2   4   2    52723.98    54265.20    343.89 o 
   4   4   2     1826.19     1778.87     19.04 o 
   6   4   2      315.18      329.44     12.16 o 
   8   4   2    15691.40    15669.27    170.37 o 
  10   4   2     6760.37     6722.47    107.99 o 
  12   4   2       22.61        6.15     16.77 o 
  14   4   2       23.78       21.06     22.58 o 
 -15   5   2      479.15      509.70     36.98 o 
 -13   5   2     1006.68     1001.15     26.41 o 
 -11   5   2     5377.52     5306.51     73.56 o 
  -9   5   2     1506.67     1522.95     24.84 o 
  -7   5   2     9566.25     9595.17     75.31 o 
  -5   5   2     3494.76     3539.17     29.02 o 
  -3   5   2    12665.02    12150.92     75.83 o 
  -1   5   2       79.50       69.38      5.08 o 
   1   5   2     5283.35     4663.06     40.06 o 
   3   5   2     3005.18     3197.51     28.99 o 
   5   5   2    10302.10    10324.42     92.74 o 
   7   5   2       20.16       29.19     11.05 o 
   9   5   2     3402.96     3454.15     50.31 o 
  11   5   2      170.99      170.94     18.59 o 
  13   5   2     1640.84     1665.96     48.73 o 
 -16   6   2       74.97       60.22     22.58 o 
 -14   6   2     2884.68     2849.54     59.53 o 
 -12   6   2     1489.75     1466.83     34.72 o 
 -10   6   2      171.35      195.96     14.32 o 
  -8   6   2     1169.03     1197.12     24.92 o 
  -6   6   2     2457.84     2574.03     41.08 o 
  -4   6   2    13056.50    13339.93     87.87 o 
  -2   6   2     6210.89     6202.42     46.66 o 
   0   6   2      618.54      616.76     12.67 o 
   2   6   2     1231.61     1245.15     31.39 o 
   4   6   2     2514.23     2447.01     31.00 o 
   6   6   2     6649.19     6740.54     80.72 o 
   8   6   2     1048.08     1021.95     27.39 o 
  10   6   2       76.97       74.11     19.02 o 
  12   6   2      322.27      389.88     28.98 o 
 -15   7   2      221.19      188.74     23.50 o 
 -13   7   2       22.92       28.85     19.09 o 
 -11   7   2      239.84      244.98     18.46 o 
  -9   7   2        0.66        0.00     11.47 o 
  -7   7   2     3339.15     3191.47     49.51 o 
  -5   7   2       85.54       91.72      8.85 o 
  -3   7   2     5031.97     5000.40     45.09 o 
  -1   7   2       37.04       29.28      9.57 o 
   1   7   2      984.60      953.89     19.60 o 
   3   7   2      987.67      987.32     24.65 o 
   5   7   2     3097.61     3067.50     46.12 o 
   7   7   2      159.06      154.79     16.17 o 
   9   7   2     2030.36     2034.30     62.11 o 
  11   7   2      138.56      107.96     23.57 o 
 -12   8   2     6818.70     6752.26    108.26 o 
 -10   8   2     2729.78     2665.51     68.13 o 
  -8   8   2      847.05      842.62     23.38 o 
  -6   8   2     1700.64     1787.35     30.80 o 
  -4   8   2    25213.01    25400.24    262.52 o 
  -2   8   2     6415.10     6280.68     77.63 o 
   0   8   2     2388.07     2251.54     35.14 o 
   2   8   2      187.97      154.58     14.35 o 
   4   8   2     7374.62     7481.13     90.55 o 
   6   8   2     6038.53     6161.95     87.87 o 
   8   8   2       94.82       96.66     21.10 o 
  10   8   2        3.68       15.25     22.40 o 
 -11   9   2      379.96      368.17     26.62 o 
  -9   9   2     1846.15     1893.02     41.94 o 
  -7   9   2     2311.15     2385.97     41.64 o 
  -5   9   2      166.22      207.04     34.87 o 
  -3   9   2     1452.44     1506.11     62.18 o 
  -1   9   2      413.19      477.88     18.74 o 
   1   9   2     3947.14     4124.28     66.91 o 
   3   9   2      178.50      147.03     18.65 o 
   5   9   2     2152.91     2184.50    135.46 o 
   7   9   2      302.30      294.18     38.62 o 
  -8  10   2     2598.87     2615.46     57.41 o 
  -6  10   2      913.17      859.79     79.12 o 
  -4  10   2        8.57        0.00     19.38 o 
  -2  10   2      608.09      571.99     23.87 o 
   0  10   2     2759.78     2680.93     47.24 o 
   2  10   2     2066.89     2062.26     56.33 o 
   4  10   2      383.95      355.07     32.58 o 
   6  10   2        1.06       13.35     22.12 o 
  -5  11   2        3.06        0.00     40.68 o 
  -3  11   2       29.09       24.60     22.83 o 
  -1  11   2      370.02      405.94     25.90 o 
   1  11   2      261.68      288.31     24.11 o 
 -19   1   3      121.38      129.52     20.24 o 
 -17   1   3      139.79      119.51     19.56 o 
 -15   1   3     1019.26      970.56     26.63 o 
 -13   1   3    11849.52    11627.27    124.17 o 
 -11   1   3      491.30      478.26      8.54 o 
  -9   1   3       22.48       47.56      5.62 o 
  -7   1   3    32731.03    33789.46    186.67 o 
  -5   1   3    49883.80    47973.38    258.38 o 
  -3   1   3     4703.69     4753.31     37.08 o 
  -1   1   3    24738.61    25478.37    158.73 o 
   1   1   3     7520.89     7547.78     43.66 o 
   3   1   3    45950.26    46295.48    247.81 o 
   5   1   3      481.42      442.45      7.83 o 
   7   1   3     1134.60     1132.98     16.21 o 
   9   1   3      325.65      333.49     17.15 o 
  11   1   3     5091.64     4860.85     71.18 o 
  13   1   3     1666.09     1584.16     40.02 o 
 -18   2   3     1677.74     1694.38     46.83 o 
 -16   2   3       15.24       13.21     16.01 o 
 -14   2   3     6450.12     6227.93     90.49 o 
 -12   2   3      735.44      769.88     15.23 o 
 -10   2   3    19180.02    19578.21    116.89 o 
  -8   2   3    25820.04    27432.59    160.37 o 
  -6   2   3    17985.21    17844.18     97.56 o 
  -4   2   3    19164.71    19458.56    114.42 o 
  -2   2   3    31740.70    30935.93    184.23 o 
   0   2   3    13819.64    13927.23     79.14 o 
   2   2   3     8590.20     8141.29     52.20 o 
   4   2   3    13585.97    13830.78     83.83 o 
   6   2   3     3999.49     3914.45     30.23 o 
   8   2   3     5087.53     5072.28     69.04 o 
  10   2   3      871.25      895.45     27.67 o 
  12   2   3      300.10      366.29     19.87 o 
 -17   3   3     1134.48     1172.23     41.61 o 
 -15   3   3        3.47        0.00     13.51 o 
 -13   3   3       50.18       42.17     11.95 o 
 -11   3   3     8074.12     8200.08     64.52 o 
  -9   3   3    21568.58    21173.58    121.21 o 
  -7   3   3       10.19       62.63      3.75 o 
  -5   3   3     2122.55     2219.10     17.34 o 
  -3   3   3    11759.22    11746.47     70.94 o 
  -1   3   3    40797.62    40606.71    257.53 o 
   1   3   3     6549.27     6650.95     43.75 o 
   3   3   3     2033.95     1965.90     17.31 o 
   5   3   3      565.43      540.99      9.64 o 
   7   3   3    11480.23    11229.17    109.23 o 
   9   3   3     3425.29     3413.71     53.93 o 
  11   3   3      437.77      405.71     22.33 o 
  13   3   3       26.47        8.53     18.02 o 
 -18   4   3       17.70       19.54     20.80 o 
 -16   4   3       22.85       16.06     16.02 o 
 -14   4   3      109.24      113.38     14.81 o 
 -12   4   3       25.04       35.15     10.48 o 
 -10   4   3       90.26      108.18      7.34 o 
  -8   4   3      112.97      144.47      6.53 o 
  -6   4   3      143.21      104.73      5.23 o 
  -4   4   3      372.21      311.01      7.47 o 
  -2   4   3      242.64      250.76      5.72 o 
   0   4   3       16.33       37.01      4.20 o 
   2   4   3      132.21      130.63      5.37 o 
   4   4   3     1359.11     1378.97     17.78 o 
   6   4   3       57.62       73.74      8.80 o 
   8   4   3      181.94      156.70     15.94 o 
  10   4   3       43.21       43.39     15.30 o 
  12   4   3       30.80       27.03     17.82 o 
 -17   5   3     1383.53     1382.87     48.47 o 
 -15   5   3      309.25      313.28     20.47 o 
 -13   5   3       80.63       95.73     14.11 o 
 -11   5   3     2058.85     2116.59     52.68 o 
  -9   5   3    15558.05    15562.08    183.31 o 
  -7   5   3     6524.97     6285.98     46.39 o 
  -5   5   3       11.80       28.56      4.62 o 
  -3   5   3     9260.41     9350.56     64.74 o 
  -1   5   3    15401.04    14781.31    103.12 o 
   1   5   3     2376.73     2393.50     22.99 o 
   3   5   3       58.28       73.20      7.59 o 
   5   5   3      814.83      751.52     18.69 o 
   7   5   3     6759.66     6836.35     90.68 o 
   9   5   3      952.16      925.31     29.49 o 
  11   5   3       41.51       29.95     17.58 o 
 -16   6   3       83.54       70.06     20.47 o 
 -14   6   3     2462.36     2461.05     52.55 o 
 -12   6   3      577.68      553.81     22.67 o 
 -10   6   3     1694.40     1663.90     30.24 o 
  -8   6   3      573.21      630.00     13.68 o 
  -6   6   3    17688.42    17614.30    118.37 o 
  -4   6   3     6489.28     6412.05     50.38 o 
  -2   6   3     7587.16     7838.83     66.92 o 
   0   6   3     5332.10     5467.86     53.73 o 
   2   6   3     7713.99     7671.58     71.96 o 
   4   6   3     5836.48     5777.34     60.31 o 
   6   6   3     1848.41     1799.30     48.79 o 
   8   6   3     2163.62     2228.58     44.61 o 
  10   6   3      966.39     1010.41     41.66 o 
 -15   7   3     2255.38     2183.89     93.49 o 
 -13   7   3     6656.94     6509.23    117.59 o 
 -11   7   3       17.90       35.86     14.28 o 
  -9   7   3     3545.63     3490.59     45.21 o 
  -7   7   3     1617.64     1706.48     24.04 o 
  -5   7   3    17086.69    17006.80    128.92 o 
  -3   7   3     4074.11     4096.85     42.26 o 
  -1   7   3     2411.30     2296.27     30.40 o 
   1   7   3     1368.85     1415.52     23.75 o 
   3   7   3    14085.01    13960.16    192.10 o 
   5   7   3     1910.69     1927.64     39.52 o 
   7   7   3       76.19       85.90     17.09 o 
   9   7   3       62.51       50.18     21.06 o 
 -14   8   3       54.97       88.22     21.45 o 
 -12   8   3      344.04      331.47     28.74 o 
 -10   8   3      797.06      879.95     30.24 o 
  -8   8   3      215.96      212.66     14.06 o 
  -6   8   3     1086.92     1125.54     27.42 o 
  -4   8   3       23.22       38.65     11.46 o 
  -2   8   3     2715.45     2806.84     46.12 o 
   0   8   3      563.97      613.98     19.23 o 
   2   8   3       14.23       19.54     12.94 o 
   4   8   3      673.57      681.86     25.85 o 
   6   8   3      168.34      166.17     18.79 o 
   8   8   3     1187.01     1123.27     41.00 o 
 -11   9   3      497.59      485.99     37.12 o 
  -9   9   3        6.57        3.52     15.41 o 
  -7   9   3     1102.90     1191.05     35.16 o 
  -5   9   3     5331.14     5260.40     78.09 o 
  -3   9   3     1281.19     1298.25     50.45 o 
  -1   9   3      234.69      223.06     16.99 o 
   1   9   3     2361.63     2340.25     41.37 o 
   3   9   3     3735.63     3705.34     62.20 o 
   5   9   3      727.41      761.08     34.24 o 
   7   9   3       20.96       13.46     22.17 o 
 -10  10   3     2170.56     2208.06     79.79 o 
  -8  10   3     2002.78     2111.60     69.98 o 
  -6  10   3     1007.72      890.69     50.43 o 
  -4  10   3      279.92      227.10     24.39 o 
  -2  10   3     5127.68     4947.62     76.04 o 
   0  10   3     3085.79     2981.11     54.81 o 
   2  10   3      909.30      957.69     34.22 o 
   4  10   3      375.48      406.64     29.77 o 
  -5  11   3      448.93      422.98     38.41 o 
  -3  11   3     1185.59     1281.37     39.49 o 
  -1  11   3     4500.46     4571.60    166.57 o 
   1  11   3      619.04      675.43     65.20 o 
 -18   0   4     1869.56     1752.74     54.04 o 
 -16   0   4    12986.72    12574.74    213.92 o 
 -14   0   4     6018.72     6102.12    111.17 o 
 -12   0   4      326.98      318.41     10.15 o 
 -10   0   4      312.39      353.16      8.73 o 
  -8   0   4    54230.89    53606.57    450.47 o 
  -6   0   4    60050.66    58195.69    500.79 o 
  -4   0   4     4709.97     4698.76     69.22 o 
  -2   0   4     3029.34     3158.34     33.97 o 
   0   0   4    17722.51    17352.16    137.94 o 
   2   0   4   115932.88   114970.23    889.33 o 
   4   0   4    12880.15    13885.68    106.58 o 
   6   0   4     3412.93     3431.35     43.80 o 
   8   0   4     3858.37     3664.95     84.27 o 
  10   0   4     5366.69     5226.49    106.16 o 
  12   0   4      197.79      242.35     48.13 o 
 -19   1   4      577.31      604.86     25.72 o 
 -17   1   4      306.43      318.20     20.39 o 
 -15   1   4     1137.17     1097.80     26.63 o 
 -13   1   4       44.24       39.47      6.03 o 
 -11   1   4     7482.45     7406.12     53.82 o 
  -9   1   4        1.22        7.96      2.53 o 
  -7   1   4    12765.36    12809.25     68.34 o 
  -5   1   4     1279.58     1459.76     12.32 o 
  -3   1   4    22839.54    22914.56    180.59 o 
  -1   1   4      430.57      432.46      4.47 o 
   1   1   4    11403.64    10953.06     64.62 o 
   3   1   4     2691.53     3023.94     21.83 o 
   5   1   4     8679.82     8802.60     55.90 o 
   7   1   4      817.47      801.80     22.68 o 
   9   1   4     1476.29     1492.59     32.96 o 
  11   1   4      587.03      572.78     25.43 o 
 -18   2   4      771.40      776.25     27.71 o 
 -16   2   4       10.53        1.70     12.96 o 
 -14   2   4     1767.27     1722.16     28.56 o 
 -12   2   4     7599.66     7752.60     52.30 o 
 -10   2   4     3073.93     3020.76     21.51 o 
  -8   2   4     4348.91     4353.69     27.77 o 
  -6   2   4     7100.44     6998.52     39.82 o 
  -4   2   4     6570.01     6396.66     42.07 o 
  -2   2   4     7852.36     7849.59     50.00 o 
   0   2   4     4705.10     4748.17     27.48 o 
   2   2   4     3485.23     3482.28     23.29 o 
   4   2   4     3077.50     3062.74     23.17 o 
   6   2   4     2755.19     2802.09     29.59 o 
   8   2   4     1445.15     1450.92     31.73 o 
  10   2   4      295.77      286.47     19.23 o 
  12   2   4      228.13      234.56     19.37 o 
 -19   3   4      566.45      586.83     26.66 o 
 -17   3   4      102.50       82.40     16.04 o 
 -15   3   4     2749.36     2675.10     44.70 o 
 -13   3   4       39.44       39.38      7.62 o 
 -11   3   4     3763.36     3663.69     26.77 o 
  -9   3   4       13.78       30.08      4.16 o 
  -7   3   4     5892.63     5862.54     35.10 o 
  -5   3   4     2501.28     2941.48     20.60 o 
  -3   3   4     4260.50     4166.32     27.20 o 
  -1   3   4      437.32      457.96      6.41 o 
   1   3   4     7599.18     7621.49     47.92 o 
   3   3   4      985.36     1059.13     12.40 o 
   5   3   4     3913.45     3887.42     37.18 o 
   7   3   4      493.36      465.24     19.10 o 
   9   3   4     1894.08     1877.59     50.42 o 
  11   3   4      357.97      360.54     23.19 o 
 -18   4   4     2457.42     2413.98     52.39 o 
 -16   4   4       70.85       72.15     15.16 o 
 -14   4   4      149.07      129.25     14.18 o 
 -12   4   4    16236.65    16593.23    129.68 o 
 -10   4   4    18560.22    19121.93    110.46 o 
  -8   4   4      572.30      588.13      9.93 o 
  -6   4   4     1319.09     1340.21     14.89 o 
  -4   4   4    43822.27    43561.95    254.45 o 
  -2   4   4    44170.06    43629.64    275.29 o 
   0   4   4      439.19      436.45      8.72 o 
   2   4   4      192.74      163.23      6.46 o 
   4   4   4    16725.57    17053.61    174.04 o 
   6   4   4    12683.40    12509.46    161.09 o 
   8   4   4      216.17      198.86     17.14 o 
  10   4   4      124.88      140.90     19.18 o 
 -17   5   4      966.24      877.85     42.27 o 
 -15   5   4     2884.60     2912.61     63.78 o 
 -13   5   4      609.02      610.08     21.37 o 
 -11   5   4     5997.00     6015.07     57.29 o 
  -9   5   4     2577.15     2636.05     25.07 o 
  -7   5   4    12677.61    12587.40     78.37 o 
  -5   5   4       23.06       28.11      4.59 o 
  -3   5   4    13483.94    13575.28     90.57 o 
  -1   5   4      617.61      681.13     12.36 o 
   1   5   4    15474.29    15563.11    103.87 o 
   3   5   4     4451.44     4629.44     47.40 o 
   5   5   4     1665.82     1611.42     37.36 o 
   7   5   4      845.71      855.72     28.17 o 
   9   5   4     1157.95     1128.93     34.46 o 
  11   5   4      340.04      332.12     24.87 o 
 -16   6   4      933.10     1036.42     32.58 o 
 -14   6   4      827.84      872.84     27.50 o 
 -12   6   4     1472.07     1395.87     35.74 o 
 -10   6   4      269.02      266.58     10.31 o 
  -8   6   4     4181.42     4266.44     54.37 o 
  -6   6   4     6238.65     6230.07     49.44 o 
  -4   6   4     1077.19     1108.37     16.55 o 
  -2   6   4     2918.43     2994.35     31.42 o 
   0   6   4     2772.27     2696.12     30.25 o 
   2   6   4     4728.88     4679.51     48.64 o 
   4   6   4     1502.66     1474.90     35.73 o 
   6   6   4       54.30       55.86     15.42 o 
   8   6   4      715.66      695.29     27.34 o 
  10   6   4      705.28      739.09     30.47 o 
 -15   7   4      639.62      685.76     33.56 o 
 -13   7   4      135.22      130.50     14.81 o 
 -11   7   4     2057.37     2033.32     46.54 o 
  -9   7   4      315.33      329.68     18.23 o 
  -7   7   4     3791.94     3839.61     38.44 o 
  -5   7   4      413.77      438.54     12.45 o 
  -3   7   4     4172.08     4149.49     52.41 o 
  -1   7   4      214.47      225.39     10.75 o 
   1   7   4     3045.10     2988.87     36.19 o 
   3   7   4      262.57      263.69     17.95 o 
   5   7   4      654.82      678.73     25.96 o 
   7   7   4      107.02      108.43     18.06 o 
   9   7   4      287.02      330.14     30.34 o 
 -14   8   4     2410.79     2400.47     59.90 o 
 -12   8   4       10.15        6.07     17.52 o 
 -10   8   4       67.90       86.36     17.06 o 
  -8   8   4     9187.34     9290.19    120.54 o 
  -6   8   4    10390.21    10395.40     96.10 o 
  -4   8   4      465.82      455.43     13.71 o 
  -2   8   4       20.48       18.17     10.75 o 
   0   8   4     5504.10     5485.96     70.70 o 
   2   8   4     6710.61     6535.53    166.28 o 
   4   8   4      108.87      107.44     18.15 o 
   6   8   4      720.35      695.90     28.24 o 
 -13   9   4      333.08      403.09     30.30 o 
 -11   9   4     2625.22     2744.29     54.71 o 
  -9   9   4       17.78       26.50     18.02 o 
  -7   9   4     2608.33     2565.75     59.57 o 
  -5   9   4        5.19        0.00     20.90 o 
  -3   9   4     8073.01     7770.61    105.35 o 
  -1   9   4     1026.13      984.10     31.38 o 
   1   9   4     3511.50     3399.37     65.10 o 
   3   9   4      596.76      503.66     43.86 o 
   5   9   4     1057.61     1059.72     62.35 o 
 -10  10   4      434.36      409.96     31.79 o 
  -8  10   4       80.05       48.50     26.81 o 
  -6  10   4      442.39      416.29     34.70 o 
  -4  10   4     1972.14     2053.57     46.59 o 
  -2  10   4     2005.96     2068.18     46.58 o 
   0  10   4      631.58      557.48     30.98 o 
   2  10   4       14.16        0.00     21.32 o 
  -5  11   4        3.01       33.82     27.48 o 
  -3  11   4      342.64      305.28     28.73 o 
 -19   1   5      685.48      626.50     29.24 o 
 -17   1   5     5341.19     5327.99     73.18 o 
 -15   1   5      146.70      169.88     12.05 o 
 -13   1   5     1489.00     1427.35     15.13 o 
 -11   1   5     4393.15     4504.30     30.99 o 
  -9   1   5    24886.77    24454.41    149.08 o 
  -7   1   5    22924.04    23999.59    151.48 o 
  -5   1   5       91.82      129.98      4.79 o 
  -3   1   5      854.93      797.81     10.07 o 
  -1   1   5    26983.30    26464.01    147.02 o 
   1   1   5     3506.13     3343.43     22.68 o 
   3   1   5       13.13       18.69      4.14 o 
   5   1   5       43.65       55.92      6.24 o 
   7   1   5     2127.72     2227.29     55.64 o 
   9   1   5     1785.50     1833.08     39.15 o 
  11   1   5        6.63        0.00     17.41 o 
 -20   2   5      275.22      323.82     21.99 o 
 -18   2   5     1288.38     1227.58     31.41 o 
 -16   2   5      842.66      876.69     24.16 o 
 -14   2   5     1824.43     1739.12     20.61 o 
 -12   2   5     5174.60     5339.94     36.63 o 
 -10   2   5     5589.20     5675.64     38.15 o 
  -8   2   5     7290.15     6681.82     37.39 o 
  -6   2   5    30143.87    31212.57    203.02 o 
  -4   2   5    24766.29    24609.66    195.12 o 
  -2   2   5     4235.21     4117.20     29.42 o 
   0   2   5    19804.33    20063.87    105.44 o 
   2   2   5      812.54      773.18      9.61 o 
   4   2   5    12969.36    13124.99     83.47 o 
   6   2   5      271.52      295.17     11.63 o 
   8   2   5     3425.96     3445.73     55.17 o 
  10   2   5       17.84       13.04     16.79 o 
 -19   3   5      393.97      395.38     21.84 o 
 -17   3   5       38.59       80.38     14.46 o 
 -15   3   5      570.59      563.98     16.30 o 
 -13   3   5    14193.37    14455.80    107.04 o 
 -11   3   5     3779.56     3930.75     28.55 o 
  -9   3   5     1726.34     1667.61     13.52 o 
  -7   3   5      527.92      405.18      7.67 o 
  -5   3   5    26341.59    24948.96    140.45 o 
  -3   3   5    17546.86    17347.19    101.55 o 
  -1   3   5     2119.55     2110.95     15.00 o 
   1   3   5       50.38       72.85      5.62 o 
   3   3   5    14191.77    14214.43     89.75 o 
   5   3   5     6996.99     7028.63     89.37 o 
   7   3   5      176.01      157.90     20.55 o 
   9   3   5       59.42       79.33     17.57 o 
 -18   4   5      356.11      378.11     28.31 o 
 -16   4   5        1.27        9.61     12.66 o 
 -14   4   5      239.00      253.09     10.68 o 
 -12   4   5      100.50      108.79      7.79 o 
 -10   4   5      560.48      575.52      9.64 o 
  -8   4   5     2435.05     2483.65     19.71 o 
  -6   4   5      153.40      172.41      4.80 o 
  -4   4   5      745.71      802.65      9.44 o 
  -2   4   5       64.53       63.98      4.24 o 
   0   4   5      968.69      999.24     11.66 o 
   2   4   5      347.45      368.94      8.68 o 
   4   4   5      183.42      188.30     10.44 o 
   6   4   5        0.78        0.00     13.34 o 
   8   4   5      138.77      115.54     19.91 o 
  10   4   5       74.95       75.70     19.66 o 
 -17   5   5       18.85       18.33     19.19 o 
 -15   5   5      301.39      352.84     42.60 o 
 -13   5   5     6961.97     7093.91     80.10 o 
 -11   5   5     4750.14     4744.73     44.79 o 
  -9   5   5      287.97      279.01      8.22 o 
  -7   5   5     3755.31     3723.90     29.55 o 
  -5   5   5    23618.49    23429.12    145.52 o 
  -3   5   5     8333.54     8579.03     62.84 o 
  -1   5   5       10.67       15.25      5.13 o 
   1   5   5       58.38       46.43      7.53 o 
   3   5   5     8231.85     8482.95     85.15 o 
   5   5   5     2113.07     2131.55     35.98 o 
   7   5   5      224.51      251.60     19.71 o 
   9   5   5      100.36      116.34     19.64 o 
 -16   6   5     1239.41     1293.02     37.96 o 
 -14   6   5     1462.70     1393.68     36.16 o 
 -12   6   5     2832.41     2729.28     34.81 o 
 -10   6   5     2880.54     2864.29     34.05 o 
  -8   6   5    17788.23    17451.09    136.29 o 
  -6   6   5      257.47      256.97      8.88 o 
  -4   6   5     5310.48     5147.23     46.59 o 
  -2   6   5     2454.53     2384.74     28.67 o 
   0   6   5     9855.11     9495.10     84.69 o 
   2   6   5      312.34      323.70     15.14 o 
   4   6   5     3709.21     3675.10     57.06 o 
   6   6   5      118.92      150.51     22.06 o 
   8   6   5     1749.92     1789.96     87.34 o 
 -15   7   5      330.28      360.91     24.64 o 
 -13   7   5      123.56      157.92     19.25 o 
 -11   7   5     2904.45     2848.82     41.95 o 
  -9   7   5     8469.64     8451.71     79.00 o 
  -7   7   5      560.77      500.74     13.61 o 
  -5   7   5     4325.02     4346.26     40.18 o 
  -3   7   5      240.72      237.37     11.26 o 
  -1   7   5    16681.29    16589.74    154.67 o 
   1   7   5     4533.57     4533.17     69.45 o 
   3   7   5      256.55      223.93     21.68 o 
   5   7   5      122.26      134.98     21.60 o 
   7   7   5     1941.04     1935.45     62.13 o 
 -14   8   5      412.59      431.33     25.78 o 
 -12   8   5      331.53      292.08     22.34 o 
 -10   8   5       67.98       57.23     16.83 o 
  -8   8   5       43.02       48.12     11.19 o 
  -6   8   5      600.50      612.07     16.87 o 
  -4   8   5      261.17      262.46     12.88 o 
  -2   8   5      423.67      389.70     15.88 o 
   0   8   5       35.71       32.92     11.91 o 
   2   8   5       39.69       43.46     16.06 o 
   4   8   5      490.60      494.89     29.73 o 
   6   8   5       73.21       79.96     24.25 o 
 -13   9   5      413.92      439.79     27.47 o 
 -11   9   5      286.47      304.34     23.45 o 
  -9   9   5     2343.19     2237.16     48.91 o 
  -7   9   5     1605.36     1572.64     36.22 o 
  -5   9   5       68.10       63.74     17.03 o 
  -3   9   5      964.91     1023.07     32.79 o 
  -1   9   5     3429.28     3312.69     57.98 o 
   1   9   5     1534.28     1476.74     43.75 o 
   3   9   5       24.62       26.88     19.45 o 
 -10  10   5      307.85      334.55     28.73 o 
  -8  10   5      511.92      503.43     30.59 o 
  -6  10   5     1849.64     1887.43     47.52 o 
  -4  10   5     3006.94     3118.22     58.33 o 
  -2  10   5       15.96       17.81     18.99 o 
   0  10   5      408.49      444.12     25.81 o 
 -20   0   6     2675.01     2677.34     85.42 o 
 -18   0   6     6152.69     6366.38    101.21 o 
 -16   0   6     2533.09     2594.46     41.81 o 
 -14   0   6       73.53       78.21      9.98 o 
 -12   0   6    11244.67    11321.17    130.17 o 
 -10   0   6    43234.13    42745.13    367.18 o 
  -8   0   6      320.91      368.27     14.90 o 
  -6   0   6     2206.40     2034.01     44.80 o 
  -4   0   6    10802.61    10442.59    150.29 o 
  -2   0   6    45551.42    44743.15    379.07 o 
   0   0   6     2295.47     2327.39     27.86 o 
   2   0   6     5355.74     5327.33     58.42 o 
   4   0   6    13147.59    13257.49    132.18 o 
   6   0   6    18086.85    17413.01    825.35 o 
   8   0   6      764.45      769.35     39.58 o 
  10   0   6      166.67      131.44     45.70 o 
 -19   1   6      718.64      722.96     27.61 o 
 -17   1   6       40.39       25.43     12.66 o 
 -15   1   6     9676.87     9642.93     68.47 o 
 -13   1   6      516.37      539.68     10.29 o 
 -11   1   6     9109.93     8951.20     60.78 o 
  -9   1   6     1477.71     1560.49     12.15 o 
  -7   1   6    14258.23    14451.75    136.42 o 
  -5   1   6     4864.21     4795.80     43.05 o 
  -3   1   6    12962.60    12904.70     95.67 o 
  -1   1   6     3644.76     3630.68     23.81 o 
   1   1   6     2996.69     2902.16     20.98 o 
   3   1   6     5843.13     6023.89     39.99 o 
   5   1   6      105.83       93.14      8.11 o 
   7   1   6      946.55      983.50     28.72 o 
   9   1   6      208.90      235.95     24.57 o 
 -20   2   6      166.04      151.61     20.24 o 
 -18   2   6     1977.38     1872.01     37.24 o 
 -16   2   6     1688.54     1740.04     57.90 o 
 -14   2   6      134.69      154.93      7.35 o 
 -12   2   6     3381.21     3383.52     24.91 o 
 -10   2   6     5710.22     5737.73     35.90 o 
  -8   2   6     3601.29     3452.59     24.62 o 
  -6   2   6     8486.36     8399.19     71.76 o 
  -4   2   6     4856.69     4777.26     38.56 o 
  -2   2   6     1956.08     1998.46     14.39 o 
   0   2   6     2274.89     2276.26     17.26 o 
   2   2   6     2947.30     2911.52     22.07 o 
   4   2   6     1919.86     1919.83     20.80 o 
   6   2   6      516.66      521.76     31.20 o 
   8   2   6      297.06      277.45     22.96 o 
 -19   3   6      318.38      334.36     26.27 o 
 -17   3   6        4.27        0.00     14.03 o 
 -15   3   6     1001.61     1075.48     17.67 o 
 -13   3   6       27.50       25.19      5.43 o 
 -11   3   6     3584.99     3520.25     25.59 o 
  -9   3   6     2012.66     2153.29     16.01 o 
  -7   3   6     7080.33     7024.63     47.34 o 
  -5   3   6     2973.85     2963.77     24.15 o 
  -3   3   6    11785.23    11983.64     74.28 o 
  -1   3   6     4140.66     4211.51     28.01 o 
   1   3   6     3658.97     3692.70     27.58 o 
   3   3   6     1212.91     1232.75     15.62 o 
   5   3   6     1589.75     1593.89     29.15 o 
   7   3   6      455.04      475.91     26.26 o 
   9   3   6      338.46      322.55     32.33 o 
 -18   4   6        5.22        0.00     16.33 o 
 -16   4   6     6613.81     6314.26     80.63 o 
 -14   4   6    11865.15    11795.62    131.62 o 
 -12   4   6      385.07      404.07      9.03 o 
 -10   4   6     1314.47     1291.12     13.44 o 
  -8   4   6    13145.43    13433.48     84.55 o 
  -6   4   6    35329.30    34624.04    210.54 o 
  -4   4   6     1392.18     1389.47     13.11 o 
  -2   4   6     1396.97     1300.60     13.85 o 
   0   4   6     3567.82     3529.06     28.45 o 
   2   4   6    17343.37    17577.34    142.27 o 
   4   4   6     4200.40     4354.23     55.92 o 
   6   4   6      205.02      219.77     26.08 o 
   8   4   6       90.81       60.35     28.04 o 
 -17   5   6      235.22      259.47     20.75 o 
 -15   5   6      869.17      891.52     25.21 o 
 -13   5   6        7.79        0.00      8.11 o 
 -11   5   6     3805.29     3930.88     35.69 o 
  -9   5   6     1411.66     1389.73     15.44 o 
  -7   5   6     2353.83     2346.46     22.67 o 
  -5   5   6     2707.80     2704.35     26.84 o 
  -3   5   6     5365.86     5303.11     41.38 o 
  -1   5   6     3122.67     2966.32     28.48 o 
   1   5   6     2339.71     2316.39     42.83 o 
   3   5   6      990.07     1011.83     26.77 o 
   5   5   6     2183.77     2071.01     49.03 o 
   7   5   6     1869.01     1809.64     48.76 o 
 -16   6   6      249.20      249.28     22.39 o 
 -14   6   6      226.71      235.99     16.17 o 
 -12   6   6     4348.99     4302.53     43.07 o 
 -10   6   6     5503.61     5283.72     47.47 o 
  -8   6   6       25.91       26.94      7.00 o 
  -6   6   6      706.09      719.33     13.75 o 
  -4   6   6     2538.40     2489.67     27.33 o 
  -2   6   6     4731.22     4674.11     46.56 o 
   0   6   6     3838.70     3787.94     41.25 o 
   2   6   6       87.33       93.11     11.51 o 
   4   6   6      244.51      243.98     18.80 o 
   6   6   6      679.45      651.65     31.58 o 
 -15   7   6       30.62       34.46     17.81 o 
 -13   7   6      148.20      131.61     15.36 o 
 -11   7   6     1454.15     1511.62     30.15 o 
  -9   7   6       18.44       24.91      8.82 o 
  -7   7   6     1505.71     1552.47     23.16 o 
  -5   7   6      125.51      128.45      9.91 o 
  -3   7   6      129.18      138.14     10.41 o 
  -1   7   6      231.28      225.57     12.91 o 
   1   7   6      407.10      450.24     16.50 o 
   3   7   6       40.32       47.79     14.15 o 
   5   7   6      967.55      892.80     38.14 o 
 -14   8   6      237.68      248.44     23.11 o 
 -12   8   6     3129.19     3117.51     91.59 o 
 -10   8   6     9753.53     9560.95     89.54 o 
  -8   8   6      767.32      743.26     17.94 o 
  -6   8   6      740.63      729.04     18.89 o 
  -4   8   6     3518.35     3564.82     45.12 o 
  -2   8   6    16483.39    16396.22    168.19 o 
   0   8   6     1215.26     1196.83     26.14 o 
   2   8   6     1133.29     1118.37     35.68 o 
   4   8   6      195.92      202.24     22.11 o 
 -13   9   6      146.16      178.86     22.94 o 
 -11   9   6     1275.78     1266.22     64.26 o 
  -9   9   6       72.52       51.07     14.23 o 
  -7   9   6     3903.24     4030.49     51.31 o 
  -5   9   6     1070.06     1055.62     26.03 o 
  -3   9   6     1588.75     1631.82     37.18 o 
  -1   9   6      128.67      170.12     19.90 o 
   1   9   6     1447.80     1396.12     44.49 o 
  -8  10   6      846.15      843.57     32.85 o 
  -6  10   6     2109.43     2210.58     48.88 o 
  -4  10   6      788.59      703.08     29.36 o 
  -2  10   6       11.68       19.85     19.09 o 
 -19   1   7     1068.30     1104.64     37.31 o 
 -17   1   7        8.73        0.00     11.06 o 
 -15   1   7      492.84      476.45     11.33 o 
 -13   1   7     4200.24     4204.63     31.46 o 
 -11   1   7     7949.79     8029.55     54.54 o 
  -9   1   7       11.02       15.94      3.12 o 
  -7   1   7       19.14       34.71      4.89 o 
  -5   1   7    30732.58    30932.12    292.97 o 
  -3   1   7    19888.74    19626.71    128.55 o 
  -1   1   7        8.83       19.57      4.09 o 
   1   1   7      647.26      672.43     10.46 o 
   3   1   7     1858.67     1888.28     21.65 o 
   5   1   7     5790.07     5528.71     78.34 o 
   7   1   7        2.21        0.00     21.74 o 
 -20   2   7      570.41      621.49     32.47 o 
 -18   2   7      352.54      351.35     22.89 o 
 -16   2   7     3927.58     4108.88     42.11 o 
 -14   2   7      270.78      271.54     10.35 o 
 -12   2   7    14432.18    14585.33     96.00 o 
 -10   2   7      365.04      375.50      6.68 o 
  -8   2   7    17796.18    17488.48    209.18 o 
  -6   2   7     1795.87     2081.87     21.41 o 
  -4   2   7     6382.30     5923.74     57.02 o 
  -2   2   7      302.46      321.27      6.65 o 
   0   2   7    11510.93    11375.04     71.49 o 
   2   2   7      270.38      276.47      7.98 o 
   4   2   7     3904.05     3907.36     41.42 o 
   6   2   7      203.65      261.57     21.71 o 
   8   2   7      753.67      736.58     33.45 o 
 -19   3   7      139.66      120.88     24.74 o 
 -17   3   7     7059.08     6935.45     73.60 o 
 -15   3   7     2724.33     2798.23     28.05 o 
 -13   3   7     1211.72     1133.28     17.09 o 
 -11   3   7      320.55      324.86      7.01 o 
  -9   3   7    17265.81    17267.93    102.05 o 
  -7   3   7    14617.56    14474.23    116.15 o 
  -5   3   7     1224.99     1324.31     14.51 o 
  -3   3   7     1050.42     1077.88     10.08 o 
  -1   3   7    10695.46    10569.46     66.94 o 
   1   3   7     9027.19     8977.12     64.55 o 
   3   3   7       26.44       19.31      7.05 o 
   5   3   7      234.15      206.40     17.15 o 
   7   3   7      709.90      694.90     31.25 o 
 -18   4   7        0.84        0.54     13.10 o 
 -16   4   7       34.04       46.13      9.33 o 
 -14   4   7       68.05       61.79      7.46 o 
 -12   4   7      120.27      128.79      6.06 o 
 -10   4   7      206.76      205.70      8.65 o 
  -8   4   7       12.38       28.60      4.28 o 
  -6   4   7      660.36      681.50      9.70 o 
  -4   4   7      136.82      136.93      8.63 o 
  -2   4   7       60.07       59.30      5.46 o 
   0   4   7       84.04       86.71      5.96 o 
   2   4   7        4.81        0.00      7.37 o 
   4   4   7      130.26      111.07     11.89 o 
   6   4   7      134.65      121.67     21.11 o 
 -17   5   7     1780.62     1807.02     41.00 o 
 -15   5   7     3110.40     3095.19     34.42 o 
 -13   5   7       10.60        8.26      7.21 o 
 -11   5   7      586.72      644.93     11.16 o 
  -9   5   7     8339.72     8401.19     64.69 o 
  -7   5   7     6356.73     6393.64     56.08 o 
  -5   5   7      961.06      956.49     12.96 o 
  -3   5   7      523.68      522.73     11.01 o 
  -1   5   7     6865.06     6896.21     58.28 o 
   1   5   7     3914.55     3905.06     42.82 o 
   3   5   7       50.19       53.69     11.23 o 
   5   5   7       25.74        4.18     27.55 o 
 -18   6   7      209.68      191.55     21.77 o 
 -16   6   7     1100.45     1078.10     28.01 o 
 -14   6   7      419.86      453.34     14.10 o 
 -12   6   7     4551.24     4729.83     45.35 o 
 -10   6   7      171.16      155.99      8.64 o 
  -8   6   7     5781.95     5733.90     46.76 o 
  -6   6   7     3186.85     3257.11     32.56 o 
  -4   6   7    18141.87    18336.39    152.03 o 
  -2   6   7      418.44      415.17     12.33 o 
   0   6   7     4116.80     4225.10     48.56 o 
   2   6   7       58.80       73.14     11.88 o 
   4   6   7     2439.45     2401.03     46.25 o 
 -15   7   7      205.93      220.25     17.37 o 
 -13   7   7     5543.96     5631.83     58.48 o 
 -11   7   7     5968.60     5858.43     55.51 o 
  -9   7   7       17.17       19.30      8.24 o 
  -7   7   7      920.97      834.71     16.46 o 
  -5   7   7     2970.95     3061.29     35.26 o 
  -3   7   7     4025.81     3941.35     42.45 o 
  -1   7   7       54.86       54.80     11.41 o 
   1   7   7      117.90       95.91     12.91 o 
   3   7   7     1010.13      977.19     28.26 o 
 -14   8   7        1.66        0.00     17.79 o 
 -12   8   7      100.59      117.03     14.35 o 
 -10   8   7      545.47      534.64     14.62 o 
  -8   8   7      721.27      755.47     19.01 o 
  -6   8   7      115.50      102.50     11.32 o 
  -4   8   7      306.27      330.33     15.33 o 
  -2   8   7      142.98      148.86     13.54 o 
   0   8   7     1328.81     1270.27     27.30 o 
   2   8   7      414.47      379.37     23.76 o 
 -11   9   7     2977.11     3008.06     48.89 o 
  -9   9   7      104.30       82.36     13.27 o 
  -7   9   7      110.64      118.31     13.92 o 
  -5   9   7     1929.64     2053.41     34.26 o 
  -3   9   7     1770.69     1780.11     32.16 o 
  -1   9   7       67.09       58.91     15.76 o 
  -6  10   7      237.27      228.66     24.42 o 
 -20   0   8      148.03      148.22     31.65 o 
 -18   0   8       81.63       59.14     14.69 o 
 -16   0   8     5012.35     4754.38     57.36 o 
 -14   0   8    34658.67    34244.94    294.05 o 
 -12   0   8     3556.73     3598.57     41.24 o 
 -10   0   8     2466.86     2357.63     25.49 o 
  -4   0   8    11966.91    11937.03    103.26 o 
  -2   0   8     3835.01     3796.48     40.84 o 
   0   0   8       29.65       31.66      7.84 o 
   2   0   8     7495.31     7649.20     90.75 o 
   4   0   8     3792.30     3857.02     93.94 o 
   6   0   8     1086.59      808.64     59.33 o 
 -21   1   8      257.12      315.41     26.93 o 
 -19   1   8     1267.14     1215.92     37.49 o 
 -17   1   8      464.89      503.50     12.58 o 
 -15   1   8      402.13      386.19      9.15 o 
 -13   1   8       27.81       38.38      5.69 o 
 -11   1   8     2471.49     2429.44     21.33 o 
  -9   1   8     3624.51     3484.92     40.50 o 
  -7   1   8     2283.80     2289.23     24.57 o 
  -5   1   8     3833.20     3731.11     38.55 o 
  -3   1   8     1211.02     1150.82     11.49 o 
  -1   1   8     3248.08     3192.72     26.06 o 
   1   1   8      219.91      211.73      7.88 o 
   3   1   8     2611.69     2587.56     29.44 o 
   5   1   8      662.67      558.35     32.90 o 
   7   1   8     2096.04     1865.87     64.05 o 
 -20   2   8      496.89      470.60     27.77 o 
 -18   2   8      935.30      932.46     24.07 o 
 -16   2   8     3172.68     3180.74     30.82 o 
 -14   2   8      466.57      487.09     10.34 o 
 -12   2   8      380.51      389.79      8.40 o 
 -10   2   8     7081.16     6983.59     59.69 o 
  -8   2   8     4269.12     4202.47     44.59 o 
  -6   2   8     1408.47     1358.08     19.23 o 
  -4   2   8     2811.32     2785.96     33.71 o 
  -2   2   8     2400.52     2358.33     20.52 o 
   0   2   8     1737.22     1737.55     17.05 o 
   2   2   8      717.07      731.01     13.29 o 
   4   2   8      300.55      320.80     15.87 o 
   6   2   8      246.91      223.85     27.96 o 
 -19   3   8      300.16      280.94     27.33 o 
 -17   3   8      818.60      763.33     20.52 o 
 -15   3   8      564.72      516.05     13.30 o 
 -13   3   8     2720.17     2544.37     22.39 o 
 -11   3   8      770.02      758.85     10.39 o 
  -9   3   8     2954.08     2852.51     33.60 o 
  -7   3   8     2277.89     2399.77     30.72 o 
  -5   3   8     2076.47     2054.37     20.97 o 
  -3   3   8      913.84      929.06     11.71 o 
  -1   3   8      725.49      732.00     12.42 o 
   1   3   8      592.35      591.21     12.27 o 
   3   3   8      879.77      932.51     21.43 o 
   5   3   8       31.97       32.09     14.99 o 
 -18   4   8     4115.22     4098.59     57.81 o 
 -16   4   8     1684.01     1625.05     25.17 o 
 -14   4   8      176.71      218.93      8.42 o 
 -12   4   8     2577.69     2504.06     22.54 o 
 -10   4   8    22723.89    22530.62    143.35 o 
  -8   4   8     4889.97     4905.92     44.78 o 
  -6   4   8     1397.19     1382.55     18.26 o 
  -4   4   8      312.53      320.33      8.06 o 
  -2   4   8    16424.49    16405.66    111.29 o 
   0   4   8     6159.68     6217.62     48.03 o 
   2   4   8      859.27      847.90     19.61 o 
   4   4   8        3.66        7.94     14.65 o 
 -17   5   8      176.99      230.44     15.30 o 
 -15   5   8     3394.53     3245.50     46.65 o 
 -13   5   8     3261.43     3102.61     33.36 o 
 -11   5   8     1344.72     1346.84     15.96 o 
  -9   5   8     4597.30     4469.38     36.70 o 
  -7   5   8     3441.46     3436.92     32.05 o 
  -5   5   8     7700.24     7507.13     61.62 o 
  -3   5   8     1038.44     1066.71     16.61 o 
  -1   5   8     3419.44     3468.21     38.88 o 
   1   5   8       88.36       80.66     12.33 o 
   3   5   8     1997.41     2082.48     70.32 o 
   5   5   8      102.30      102.27     28.89 o 
 -16   6   8     1200.52     1203.74     37.17 o 
 -14   6   8     2040.02     2078.44     29.41 o 
 -12   6   8      338.11      388.18     11.71 o 
 -10   6   8     1601.45     1548.01     25.53 o 
  -8   6   8     1552.48     1505.67     21.29 o 
  -6   6   8     1043.29     1023.57     17.85 o 
  -4   6   8     2686.93     2681.53     41.84 o 
  -2   6   8      273.10      269.43     12.83 o 
   0   6   8      332.50      333.99     16.23 o 
   2   6   8     1175.28     1185.30     29.99 o 
 -15   7   8      739.33      731.43     22.28 o 
 -13   7   8     1150.68     1193.33     21.42 o 
 -11   7   8      131.94      131.96      9.77 o 
  -9   7   8      435.01      434.90     15.43 o 
  -7   7   8       15.90       28.18      8.70 o 
  -5   7   8      958.59      926.20     18.45 o 
  -3   7   8      358.26      361.56     14.10 o 
  -1   7   8     1764.64     1814.77     29.24 o 
   1   7   8      297.91      285.96     17.68 o 
 -14   8   8     2927.25     2868.87     46.47 o 
 -12   8   8      778.94      703.93     19.10 o 
 -10   8   8      251.39      256.30     11.76 o 
  -8   8   8     1014.22     1045.08     26.85 o 
  -6   8   8     8854.18     8955.46     90.00 o 
  -4   8   8     1789.46     1761.03     29.50 o 
  -2   8   8      130.34      168.04     14.14 o 
   0   8   8      766.56      746.61     22.08 o 
 -11   9   8     1136.03     1245.89     26.48 o 
  -9   9   8     1578.75     1568.38     27.81 o 
  -7   9   8      253.05      269.64     14.79 o 
  -5   9   8      737.84      778.51     22.49 o 
  -3   9   8      260.01      280.47     17.02 o 
 -19   1   9        6.24        3.30     11.24 o 
 -17   1   9     2816.99     2859.50     32.65 o 
 -15   1   9     7655.71     7669.77     52.58 o 
 -13   1   9       93.64      105.86      5.65 o 
 -11   1   9     2363.87     2293.21     26.31 o 
  -9   1   9     6158.71     6179.14     60.09 o 
  -7   1   9    13145.10    12981.08    121.39 o 
  -5   1   9      888.10      914.18     11.66 o 
  -3   1   9       88.55      115.68      9.82 o 
  -1   1   9     2165.11     2129.99     20.46 o 
   1   1   9     5249.25     5334.19     48.05 o 
   3   1   9       84.76      103.42     10.87 o 
   5   1   9      198.69      151.44     26.88 o 
 -20   2   9     1053.32     1096.47     31.62 o 
 -18   2   9      105.95      142.39     11.14 o 
 -16   2   9     4032.85     4081.40     34.73 o 
 -14   2   9       21.84       14.62      5.74 o 
 -12   2   9     6990.73     6835.41     56.29 o 
 -10   2   9      173.29      155.57      9.23 o 
  -8   2   9     8132.93     8057.71     79.52 o 
  -6   2   9     1595.06     1533.31     21.45 o 
  -4   2   9    13469.51    13570.97     97.91 o 
  -2   2   9     4787.26     4756.51     36.57 o 
   0   2   9     3126.37     3116.75     29.56 o 
   2   2   9     1181.98     1294.67     22.11 o 
   4   2   9      596.48      661.30     24.80 o 
 -19   3   9     1951.25     2085.23     37.91 o 
 -17   3   9        1.67        0.00      9.20 o 
 -15   3   9      197.32      176.82      8.40 o 
 -13   3   9     3490.31     3484.03     29.15 o 
 -11   3   9     8529.71     8551.28     69.02 o 
  -9   3   9      515.81      528.52     16.80 o 
  -7   3   9      695.92      682.53     16.23 o 
  -5   3   9     3082.48     3083.78     30.36 o 
  -3   3   9     6870.21     6806.73     49.51 o 
  -1   3   9      557.59      570.71     10.40 o 
   1   3   9      300.43      305.17     10.82 o 
   3   3   9      174.34      201.75     13.14 o 
 -18   4   9      135.26      179.13     14.20 o 
 -16   4   9      437.39      427.63     14.07 o 
 -14   4   9       37.06       47.59      6.45 o 
 -12   4   9      220.45      220.53      7.37 o 
 -10   4   9       16.09       15.33      5.25 o 
  -8   4   9       59.86       56.05      6.33 o 
  -6   4   9      594.56      602.07     11.84 o 
  -4   4   9        6.25        9.79      4.71 o 
  -2   4   9      323.01      308.45      8.61 o 
   0   4   9       15.71       15.75      7.86 o 
   2   4   9      184.61      184.61     13.08 o 
 -17   5   9       16.64       17.93     10.76 o 
 -15   5   9       10.94       16.31      8.42 o 
 -13   5   9     2485.50     2501.69     24.56 o 
 -11   5   9     4349.28     4441.97     34.24 o 
  -9   5   9     1124.15     1168.43     18.19 o 
  -7   5   9       33.98       36.91      8.36 o 
  -5   5   9     2604.52     2590.16     26.29 o 
  -3   5   9     7741.17     7815.53     64.37 o 
  -1   5   9      610.41      602.30     16.66 o 
   1   5   9        2.22        0.00     10.66 o 
   3   5   9      358.09      394.65     22.09 o 
 -16   6   9     1692.16     1702.07     32.48 o 
 -14   6   9      472.65      498.52     15.23 o 
 -12   6   9     2843.89     2807.00     30.15 o 
 -10   6   9      426.76      362.04     10.18 o 
  -8   6   9     3520.64     3492.47     44.18 o 
  -6   6   9     1886.92     1803.08     24.72 o 
  -4   6   9      181.61      200.13     11.89 o 
  -2   6   9       17.80       27.30      9.91 o 
   0   6   9     2015.31     2067.96     34.09 o 
 -15   7   9     2189.72     2167.74     32.00 o 
 -13   7   9       18.33       16.40     10.58 o 
 -11   7   9      134.21      150.01     10.72 o 
  -9   7   9     4697.17     4668.45     50.11 o 
  -7   7   9     6853.41     6717.33    105.52 o 
  -5   7   9       21.17       28.11     10.63 o 
  -3   7   9     1871.69     1793.76     34.55 o 
  -1   7   9      112.22      128.21     16.52 o 
 -12   8   9      527.86      613.79     18.28 o 
 -10   8   9       66.84       69.73     12.98 o 
  -8   8   9        3.38        0.00     11.52 o 
  -6   8   9       33.90       17.50     13.68 o 
  -4   8   9      315.40      276.90     18.15 o 
  -2   8   9      111.08      140.37     17.44 o 
 -20   0  10        5.17       30.78     15.87 o 
 -18   0  10     5975.13     5927.83     69.48 o 
 -16   0  10     4165.83     4220.81     46.28 o 
 -14   0  10      126.25      124.61      9.72 o 
 -12   0  10     2529.05     2644.15     48.28 o 
 -10   0  10    13667.90    13708.40    198.92 o 
  -8   0  10    11747.17    11454.67    166.73 o 
  -6   0  10      505.94      499.67     25.06 o 
  -4   0  10      229.61      230.02      8.37 o 
  -2   0  10     7098.87     7047.45     72.82 o 
   0   0  10     3859.09     3938.78     53.69 o 
   2   0  10        7.07       24.66     13.78 o 
 -19   1  10      388.24      360.53     13.07 o 
 -17   1  10      585.13      603.36     12.64 o 
 -15   1  10      228.60      234.38      8.29 o 
 -13   1  10     7238.77     7370.33     67.83 o 
 -11   1  10      275.46      282.29      7.88 o 
  -9   1  10     4890.91     4868.71     65.14 o 
  -7   1  10       11.10       28.19      5.80 o 
  -5   1  10     3952.77     3889.70     32.78 o 
  -3   1  10      145.51      134.46      6.19 o 
  -1   1  10     2386.38     2382.24     23.25 o 
   1   1  10      122.88      123.52     10.06 o 
   3   1  10      658.94      680.25     29.15 o 
 -20   2  10      333.51      361.20     19.04 o 
 -18   2  10      281.60      294.13     11.24 o 
 -16   2  10     1495.46     1439.25     20.99 o 
 -14   2  10     4224.85     4098.97     34.85 o 
 -12   2  10      264.84      258.64      8.48 o 
 -10   2  10      355.07      353.04     12.32 o 
  -8   2  10     3226.26     3343.64     37.51 o 
  -6   2  10     1796.15     1726.78     18.80 o 
  -4   2  10     1453.21     1469.85     16.79 o 
  -2   2  10      992.60      985.64     13.83 o 
   0   2  10      276.27      283.54     10.41 o 
   2   2  10      291.47      318.15     15.12 o 
 -19   3  10      184.40      201.32     14.21 o 
 -17   3  10      776.47      804.35     15.15 o 
 -15   3  10      363.72      348.15      9.26 o 
 -13   3  10     1837.49     1956.24     23.19 o 
 -11   3  10      672.83      641.26     12.37 o 
  -9   3  10     2725.76     2635.65     33.73 o 
  -7   3  10       55.14       46.22      8.74 o 
  -5   3  10     1781.08     1812.86     20.20 o 
  -3   3  10       34.95       22.52      5.84 o 
  -1   3  10     1612.53     1606.30     20.08 o 
   1   3  10      166.79      153.16     12.38 o 
 -18   4  10       49.94       58.94     12.04 o 
 -16   4  10       94.13       91.73      8.88 o 
 -14   4  10    10938.47    10736.81     76.99 o 
 -12   4  10     6701.96     6485.01     58.54 o 
 -10   4  10      183.54      206.77     14.72 o 
  -8   4  10        5.67        9.27      7.42 o 
  -6   4  10     8737.26     8961.85     77.29 o 
  -4   4  10     7031.34     6982.60     63.48 o 
  -2   4  10      168.52      169.83      7.65 o 
   0   4  10       74.49       78.46      9.55 o 
 -17   5  10     1042.53     1049.91     24.77 o 
 -15   5  10       83.27      119.64      8.49 o 
 -13   5  10      682.18      699.22     12.73 o 
 -11   5  10      984.93     1021.56     16.08 o 
  -9   5  10     3414.71     3388.58     34.80 o 
  -7   5  10      125.17      149.03      8.71 o 
  -5   5  10     1242.57     1221.89     21.46 o 
  -3   5  10       17.78       18.85      7.33 o 
  -1   5  10     1301.51     1314.44     24.62 o 
 -16   6  10      378.52      380.31     14.22 o 
 -14   6  10      311.31      297.77     10.95 o 
 -12   6  10      531.74      558.76     13.55 o 
 -10   6  10     1301.43     1349.57     22.34 o 
  -8   6  10     3406.12     3342.18     44.88 o 
  -6   6  10      165.09      159.95     18.58 o 
  -4   6  10        1.21        0.00      8.42 o 
  -2   6  10      771.14      745.61     23.04 o 
 -15   7  10        2.04        7.63     10.79 o 
 -13   7  10       26.20       19.34      9.26 o 
 -11   7  10      125.91      171.80      9.82 o 
  -9   7  10      974.95      959.55     17.71 o 
  -7   7  10       24.58       29.01      9.20 o 
  -5   7  10     1277.28     1318.06     28.25 o 
  -3   7  10      108.39       86.08     13.02 o 
 -10   8  10     3380.82     3386.31     51.70 o 
  -8   8  10     2899.81     2696.61     70.11 o 
 -19   1  11     1907.31     1906.51     23.79 o 
 -17   1  11      467.27      473.00     10.58 o 
 -15   1  11       60.87       59.33      7.31 o 
 -13   1  11     2383.38     2372.11     24.97 o 
 -11   1  11     5219.86     5247.19    197.53 o 
  -9   1  11      214.10      204.75     17.21 o 
  -7   1  11      117.36      133.29      7.23 o 
  -5   1  11      300.23      324.44      8.93 o 
  -3   1  11     5289.75     5402.77     40.98 o 
  -1   1  11     2092.22     2037.66     28.82 o 
   1   1  11       36.45       38.99     10.96 o 
 -18   2  11      457.31      484.84     11.96 o 
 -16   2  11     2338.12     2285.53     23.81 o 
 -14   2  11     1232.94     1240.51     17.14 o 
 -12   2  11     1411.59     1359.39     22.96 o 
 -10   2  11     3528.63     3505.20     38.98 o 
  -8   2  11     1164.75     1195.02     19.15 o 
  -6   2  11     3192.45     3147.76     30.53 o 
  -4   2  11      612.04      669.92     13.37 o 
  -2   2  11      481.02      550.18     12.46 o 
   0   2  11      599.57      589.87     16.01 o 
 -19   3  11       10.01       20.94      9.90 o 
 -17   3  11      998.37     1047.01     19.51 o 
 -15   3  11     5557.23     5660.95     50.61 o 
 -13   3  11     1692.85     1600.41     21.69 o 
 -11   3  11     1250.66     1207.65     24.14 o 
  -9   3  11      670.98      694.11     17.07 o 
  -7   3  11     7469.96     7491.89     71.24 o 
  -5   3  11     1602.53     1566.46     19.67 o 
  -3   3  11      439.32      425.61     13.04 o 
  -1   3  11       46.78       33.44      9.28 o 
 -18   4  11       76.56      100.15     10.89 o 
 -16   4  11        2.23        7.99      9.28 o 
 -14   4  11       95.76       90.38      8.89 o 
 -12   4  11      137.75      147.15      9.28 o 
 -10   4  11       36.93       30.81      8.49 o 
  -8   4  11       38.89       28.75      9.16 o 
  -6   4  11      113.24      118.58      8.79 o 
  -4   4  11      134.83      132.11     10.25 o 
  -2   4  11       90.59       86.63      8.69 o 
 -17   5  11      428.29      426.48     15.22 o 
 -15   5  11     1706.79     1703.43     26.54 o 
 -13   5  11      961.81      960.02     18.49 o 
 -11   5  11       27.59       31.96      8.15 o 
  -9   5  11      577.23      608.34     15.79 o 
  -7   5  11     4262.67     4368.67     64.79 o 
  -5   5  11      472.14      477.93     17.24 o 
  -3   5  11        3.81        3.39      9.98 o 
 -14   6  11      595.18      561.08     17.14 o 
 -12   6  11     1786.29     1891.54     31.28 o 
 -10   6  11     1371.65     1368.01     37.98 o 
  -8   6  11      979.71     1053.81     21.59 o 
  -6   6  11     1603.49     1614.82     51.24 o 
  -4   6  11     1350.36     1365.40     28.68 o 
 -11   7  11     3732.64     3803.22     48.39 o 
  -9   7  11      900.01      796.21     27.10 o 
  -7   7  11       11.02       18.65     16.73 o 
 -18   0  12      318.49      349.37     13.31 o 
 -16   0  12        6.78        0.00     12.36 o 
 -14   0  12     5016.17     5071.19    168.29 o 
 -12   0  12    14282.31    13966.99    289.85 o 
 -10   0  12      954.07      909.43     23.11 o 
  -8   0  12      688.56      692.18     17.78 o 
  -6   0  12     2904.43     3038.63     47.43 o 
  -4   0  12     4725.19     4838.74     61.53 o 
  -2   0  12      263.66      244.45     17.48 o 
 -19   1  12       48.12       58.75      8.70 o 
 -17   1  12     1084.98     1108.08     17.15 o 
 -15   1  12      108.36      108.31      7.54 o 
 -13   1  12     1711.18     1672.79     29.73 o 
 -11   1  12      429.23      449.53     17.91 o 
  -9   1  12     3422.59     3474.55     52.36 o 
  -7   1  12      163.00      157.97      9.12 o 
  -5   1  12     1245.11     1284.65     19.01 o 
  -3   1  12      241.67      238.64      9.47 o 
 -18   2  12      661.11      637.00     16.04 o 
 -16   2  12      450.92      460.63     12.11 o 
 -14   2  12     1404.98     1356.05     18.27 o 
 -12   2  12     1401.16     1346.97     25.96 o 
 -10   2  12       41.02       44.11     12.51 o 
  -8   2  12      866.91      863.65     13.01 o 
  -6   2  12     1487.45     1463.79     17.80 o 
  -4   2  12      244.05      277.14     11.12 o 
  -2   2  12      264.07      277.34     10.01 o 
 -17   3  12      437.70      467.92     13.36 o 
 -15   3  12       40.81       36.15      8.08 o 
 -13   3  12      612.71      582.89     12.62 o 
 -11   3  12      149.46      128.43     11.24 o 
  -9   3  12      447.67      489.80     15.27 o 
  -7   3  12      150.45      155.26      8.66 o 
  -5   3  12      793.56      837.04     16.69 o 
  -3   3  12      141.21      149.89     11.29 o 
 -16   4  12     3280.71     3451.49     40.88 o 
 -14   4  12        6.11        0.00      8.61 o 
 -12   4  12       12.48       13.12      7.66 o 
 -10   4  12     3605.88     3660.24     53.62 o 
  -8   4  12     6314.56     6321.41     68.84 o 
  -6   4  12       91.31       86.45      9.52 o 
  -4   4  12      238.18      248.63     12.43 o 
 -15   5  12        1.16        8.73     10.18 o 
 -13   5  12     2167.03     2179.47     30.13 o 
 -11   5  12      652.43      581.80     18.09 o 
  -9   5  12      575.47      590.78     18.37 o 
  -7   5  12      317.77      325.70     15.46 o 
 -12   6  12     1152.38     1162.63     22.92 o 
 -10   6  12      179.80      183.19     13.96 o 
 -17   1  13      113.83      106.53     11.75 o 
 -15   1  13     2732.38     2789.13     45.75 o 
 -13   1  13     1731.27     1751.13     63.51 o 
 -11   1  13       16.99       15.45     11.20 o 
  -9   1  13       78.39       64.21      8.11 o 
  -7   1  13     1244.00     1338.75     22.68 o 
  -5   1  13     1497.26     1505.53     24.39 o 
 -16   2  13      187.43      206.99      9.08 o 
 -14   2  13     1540.85     1525.77     24.68 o 
 -12   2  13      185.16      235.36     20.78 o 
 -10   2  13     2977.36     3064.34     87.98 o 
  -8   2  13      264.11      287.39     14.25 o 
  -6   2  13     2127.71     2194.46     23.84 o 
 -15   3  13      140.70      123.73      9.26 o 
 -13   3  13      306.74      310.54     13.17 o 
 -11   3  13     3525.64     3607.64     46.76 o 
  -9   3  13      940.86      885.57     16.37 o 
  -7   3  13       12.55       12.92      8.51 o 
 -14   4  13      142.51      151.20      9.92 o 
 -12   4  13       74.39       76.66     12.97 o 
 -10   4  13       40.45       40.27      9.74 o 
  -8   4  13        3.00        9.80      9.01 o 
 -14   0  14      538.73      470.24     31.96 o 
 -12   0  14      129.22      145.09     14.47 o 
 -10   0  14     2525.93     2590.95     58.18 o 
 -13   1  14      571.30      558.35     22.64 o 
 -11   1  14      675.36      623.71     15.76 o 
 -12   2  14     1329.02     1309.64     79.18 o 
                                                 
